# Supplementary material for: The Global Diet Quality Score is Associated with Higher Nutrient Adequacy, Midupper Arm Circumference, Venous Hemoglobin, and Serum Folate Among Urban and Rural Ethiopian Adults
Source: J Nutr. 2021 Oct 23;151(Suppl 2):130S–142S. doi: 10.1093/jn/nxab264 (PMC8564694; doi:10.1093/jn/nxab264)
Supplement: nxab264_Supplemental_Tables_R2 [file nxab264_Supplemental_Tables_R2.xlsx]

## Sheet: Contents
Online Supplementary Material for "The Global Diet Quality Score is inversely associated with nutrient inadequacy, low mid-upper arm circumference, anemia, and folate deficiency among urban and rural Ethiopian adults"
Authors: Sabri Bromage, Christopher T. Andersen, Amare W. Tadesse, Simone Passarelli, Elena C. Hemler, Habtamu Fekadu, Christopher R. Sudfeld, Alemayehu Worku, Hanna Berhane, Carolina Batis, Shilpa N. Bhupathiraju, Teresa T. Fung, Yanping Li, Meir J. Stampfer, Megan Deitchler, Walter C. Willett, Wafaie W. Fawzi
Contents:
o Supplemental table 1: Number of food frequency questionnaires and 24-hour diet recalls analyzed by sex, season, and region
o Supplemental table 2: Prevalence of binary diet quality outcomes by sex and urban/rural locality
o Supplemental table 3: Distribution of GDQS food group consumption by sex, season, and urban/rural locality
o Supplemental table 4: Distribution of metric scores by sex, season, and urban/rural locality
o Supplemental table 5: Expanded results for Spearman correlations between metrics and diet quality outcomes
o Supplemental table 6: Expanded results for associations between metrics and diet quality outcomes
o Supplemental table 7: Comparison of covariate-adjusted associations between the GDQS, GDQS+, GDQS-, and other metrics vs. diet quality outcomes
o Supplemental table 8: Summary of statistically-significant covariate-adjusted linear trends in diet quality outcomes across metric quintiles (FFQ) or tertiles (24HR)

## Sheet: Supplemental table 1
Supplemental table 1: Number of food frequency questionnaires and 24-hour diet recalls analyzed by sex, season, and region
Region	Season	Men with FFQ data	Women with FFQ data	Women with at least 1 24HR	Women with 2 24HRs
Addis Ababa	Dry	62	144	143	10
	Wet	76	149	151	15
Oromia	Dry	84	137	131	8
	Wet	82	144	145	13
Tigray	Dry	80	138	131	15
	Wet	84	135	128	17
Amhara	Dry	81	116	119	14
	Wet	77	113	117	12
SNNP	Dry	78	133	127	10
	Wet	77	132	125	18
Afar	Dry	97	135	136	16
	Wet	98	128	140	15
Total		976	1604	1593	163

## Sheet: Supplemental table 2
Supplemental table 2: Prevalence of binary diet quality outcomes by sex and urban/rural locality
Outcome Group	Outcome	Sex	Subgroup	n	Cases	Prevalence
NCD risk	BMI ≥25 kg/m2	Men	Rural	832	34	0.0408654
NCD risk	BMI ≥25 kg/m2	Men	Total	965	67	0.0694301
NCD risk	BMI ≥25 kg/m2	Men	Urban	133	33	0.24812
NCD risk	BMI ≥25 kg/m2	Women	Rural	1311	114	0.0869565
NCD risk	BMI ≥25 kg/m2	Women	Total	1596	209	0.130952
NCD risk	BMI ≥25 kg/m2	Women	Urban	285	95	0.333333
NCD risk	Hypertension	Men	Rural	840	235	0.279762
NCD risk	Hypertension	Men	Total	976	287	0.294057
NCD risk	Hypertension	Men	Urban	136	52	0.382353
NCD risk	Hypertension	Women	Rural	1317	392	0.297646
NCD risk	Hypertension	Women	Total	1604	484	0.301746
NCD risk	Hypertension	Women	Urban	287	92	0.320557
Nutrient adequacy	Anemia	Men	Rural	765	77	0.100654
Nutrient adequacy	Anemia	Men	Total	883	80	0.0906002
Nutrient adequacy	Anemia	Men	Urban	118	3	0.0254237
Nutrient adequacy	Anemia	Women	Rural	1217	228	0.187346
Nutrient adequacy	Anemia	Women	Total	1485	254	0.171044
Nutrient adequacy	Anemia	Women	Urban	268	26	0.0970149
Nutrient adequacy	BMI <18.5 kg/m2	Men	Rural	832	340	0.408654
Nutrient adequacy	BMI <18.5 kg/m2	Men	Total	965	354	0.366839
Nutrient adequacy	BMI <18.5 kg/m2	Men	Urban	133	14	0.105263
Nutrient adequacy	BMI <18.5 kg/m2	Women	Rural	1311	397	0.302822
Nutrient adequacy	BMI <18.5 kg/m2	Women	Total	1596	435	0.272556
Nutrient adequacy	BMI <18.5 kg/m2	Women	Urban	285	38	0.133333
Nutrient adequacy	Folate deficiency	Men	Rural	840	528	0.628571
Nutrient adequacy	Folate deficiency	Men	Total	976	569	0.582992
Nutrient adequacy	Folate deficiency	Men	Urban	136	41	0.301471
Nutrient adequacy	Folate deficiency	Women	Rural	1317	447	0.339408
Nutrient adequacy	Folate deficiency	Women	Total	1604	510	0.317955
Nutrient adequacy	Folate deficiency	Women	Urban	287	63	0.219512
Nutrient adequacy	Low ferritin	Men	Rural	766	74	0.0966057
Nutrient adequacy	Low ferritin	Men	Total	869	75	0.0863061
Nutrient adequacy	Low ferritin	Men	Urban	103	1	0.00970874
Nutrient adequacy	Low ferritin	Women	Rural	651	156	0.239631
Nutrient adequacy	Low ferritin	Women	Total	782	173	0.221228
Nutrient adequacy	Low ferritin	Women	Urban	131	17	0.129771
Nutrient adequacy	Low MUAC	Men	Rural	832	533	0.640625
Nutrient adequacy	Low MUAC	Men	Total	965	566	0.586528
Nutrient adequacy	Low MUAC	Men	Urban	133	33	0.24812
Nutrient adequacy	Low MUAC	Women	Rural	1311	663	0.505721
Nutrient adequacy	Low MUAC	Women	Total	1596	741	0.464286
Nutrient adequacy	Low MUAC	Women	Urban	285	78	0.273684
Nutrient adequacy	Overall nutrient adequacy (24HR) <50% (energy-adjusted)	Women	Rural	1298	151	0.116333
Nutrient adequacy	Overall nutrient adequacy (24HR) <50% (energy-adjusted)	Women	Total	1593	211	0.132454
Nutrient adequacy	Overall nutrient adequacy (24HR) <50% (energy-adjusted)	Women	Total	295	60	0.20339
Nutrient adequacy	Overall nutrient adequacy (FFQ) <4 (energy-adjusted)	Men	Rural	840	294	0.35
Nutrient adequacy	Overall nutrient adequacy (FFQ) <4 (energy-adjusted)	Men	Total	976	309	0.316598
Nutrient adequacy	Overall nutrient adequacy (FFQ) <4 (energy-adjusted)	Men	Urban	136	15	0.110294
Nutrient adequacy	Overall nutrient adequacy (FFQ) <4 (energy-adjusted)	Women	Rural	1317	362	0.274867
Nutrient adequacy	Overall nutrient adequacy (FFQ) <4 (energy-adjusted)	Women	Total	1604	402	0.250623
Nutrient adequacy	Overall nutrient adequacy (FFQ) <4 (energy-adjusted)	Women	Urban	287	40	0.139373
Nutrient adequacy	Serum B12 deficiency	Men	Rural	840	347	0.413095
Nutrient adequacy	Serum B12 deficiency	Men	Total	976	394	0.403689
Nutrient adequacy	Serum B12 deficiency	Men	Urban	136	47	0.345588
Nutrient adequacy	Serum B12 deficiency	Women	Rural	1317	295	0.223994
Nutrient adequacy	Serum B12 deficiency	Women	Total	1604	355	0.221322
Nutrient adequacy	Serum B12 deficiency	Women	Urban	287	60	0.209059

## Sheet: Supplemental table 3
Supplemental table 3: Distribution of GDQS food group consumption by sex, season, and urban/rural locality
Instrument	Sex	Subgroup	n	Food Group	Scoring Ranges (g/day)	Range 1	Range 2	Range 3	Range 4
24HR	Women	Dry Season	781	Citrus fruits	<18/18-74/>74	0.997	0.003	0	N/A
24HR	Women	Dry Season	781	Cruciferous vegetables	<11/11-44/>44	0.946	0.003	0.051	N/A
24HR	Women	Dry Season	781	Dark green leafy vegetables	<10/10-39/>39	0.85	0.006	0.143	N/A
24HR	Women	Dry Season	781	Deep orange fruits	<28/28-114/>114	0.98	0.02	0	N/A
24HR	Women	Dry Season	781	Deep orange tubers	<14/14-57/>57	0.999	0.001	0	N/A
24HR	Women	Dry Season	781	Deep orange vegetables	<10/10-39/>39	0.996	0.004	0	N/A
24HR	Women	Dry Season	781	Eggs	<7/7-28/>28	0.963	0.001	0.036	N/A
24HR	Women	Dry Season	781	Fish and seafood	<16/16-63/>63	1	0	0	N/A
24HR	Women	Dry Season	781	Highfat dairy	<35/35-139/140-734/>734	0.812	0.024	0.127	0.037
24HR	Women	Dry Season	781	Juice	<35/35-141/>141	0.999	0.001	0	N/A
24HR	Women	Dry Season	781	Legumes	<10/10-39/>39	0.316	0.015	0.668	N/A
24HR	Women	Dry Season	781	Liquid oils	<2/2-7.5/>7.5	1	0	0	N/A
24HR	Women	Dry Season	781	Low fat dairy	<35/35-139/>139	1	0	0	N/A
24HR	Women	Dry Season	781	Nuts and seeds	<4/4-16/>16	0.994	0.006	0	N/A
24HR	Women	Dry Season	781	Other fruits	<26/26-106/>106	0.965	0.035	0	N/A
24HR	Women	Dry Season	781	Other vegetables	<26/26-106/>106	0.848	0.033	0.119	N/A
24HR	Women	Dry Season	781	Poultry and game meat	<12/12-48/>48	0.99	0.01	0	N/A
24HR	Women	Dry Season	781	Processed meat	<8/8-31/>31	1	0	0	N/A
24HR	Women	Dry Season	781	Purchased deep fried foods	<10/10-40/>40	0.997	0.001	0.001	N/A
24HR	Women	Dry Season	781	Red meat	<12/12-48/>48	0.869	0.004	0.127	N/A
24HR	Women	Dry Season	781	Refined grains and baked goods	<7/7-28/>28	0.015	0.019	0.965	N/A
24HR	Women	Dry Season	781	Sugar-sweetened beverages	<52/52-207/>207	0.962	0.02	0.018	N/A
24HR	Women	Dry Season	781	Sweets and ice cream	<11/11-45/>45	0.995	0.003	0.003	N/A
24HR	Women	Dry Season	781	White roots and tubers	<25/25-100/>100	0.812	0.006	0.182	N/A
24HR	Women	Dry Season	781	Whole grains	<4/4-16/>16	0.018	0.003	0.98	N/A
24HR	Women	Wet Season	810	Citrus fruits	<18/18-74/>74	0.998	0.002	0	N/A
24HR	Women	Wet Season	810	Cruciferous vegetables	<11/11-44/>44	0.973	0.027	0	N/A
24HR	Women	Wet Season	810	Dark green leafy vegetables	<10/10-39/>39	0.835	0.012	0.153	N/A
24HR	Women	Wet Season	810	Deep orange fruits	<28/28-114/>114	0.989	0.011	0	N/A
24HR	Women	Wet Season	810	Deep orange tubers	<14/14-57/>57	1	0	0	N/A
24HR	Women	Wet Season	810	Deep orange vegetables	<10/10-39/>39	0.999	0.001	0	N/A
24HR	Women	Wet Season	810	Eggs	<7/7-28/>28	0.968	0.004	0.028	N/A
24HR	Women	Wet Season	810	Fish and seafood	<16/16-63/>63	1	0	0	N/A
24HR	Women	Wet Season	810	Highfat dairy	<35/35-139/140-734/>734	0.856	0.015	0.095	0.035
24HR	Women	Wet Season	810	Juice	<35/35-141/>141	0.998	0.002	0	N/A
24HR	Women	Wet Season	810	Legumes	<10/10-39/>39	0.337	0.012	0.651	N/A
24HR	Women	Wet Season	810	Liquid oils	<2/2-7.5/>7.5	1	0	0	N/A
24HR	Women	Wet Season	810	Low fat dairy	<35/35-139/>139	1	0	0	N/A
24HR	Women	Wet Season	810	Nuts and seeds	<4/4-16/>16	0.988	0.005	0.007	N/A
24HR	Women	Wet Season	810	Other fruits	<26/26-106/>106	0.972	0.028	0	N/A
24HR	Women	Wet Season	810	Other vegetables	<26/26-106/>106	0.904	0.02	0.077	N/A
24HR	Women	Wet Season	810	Poultry and game meat	<12/12-48/>48	0.995	0.005	0	N/A
24HR	Women	Wet Season	810	Processed meat	<8/8-31/>31	1	0	0	N/A
24HR	Women	Wet Season	810	Purchased deep fried foods	<10/10-40/>40	0.994	0.001	0.005	N/A
24HR	Women	Wet Season	810	Red meat	<12/12-48/>48	0.926	0.074	0	N/A
24HR	Women	Wet Season	810	Refined grains and baked goods	<7/7-28/>28	0.014	0.023	0.963	N/A
24HR	Women	Wet Season	810	Sugar-sweetened beverages	<52/52-207/>207	0.985	0.007	0.007	N/A
24HR	Women	Wet Season	810	Sweets and ice cream	<11/11-45/>45	0.995	0.001	0.004	N/A
24HR	Women	Wet Season	810	White roots and tubers	<25/25-100/>100	0.8	0.019	0.181	N/A
24HR	Women	Wet Season	810	Whole grains	<4/4-16/>16	0.025	0.975	0	N/A
24HR	Women	Rural	1298	Citrus fruits	<18/18-74/>74	0.999	0.001	0	N/A
24HR	Women	Rural	1298	Cruciferous vegetables	<11/11-44/>44	0.959	0.002	0.039	N/A
24HR	Women	Rural	1298	Dark green leafy vegetables	<10/10-39/>39	0.838	0.007	0.155	N/A
24HR	Women	Rural	1298	Deep orange fruits	<28/28-114/>114	0.984	0.016	0	N/A
24HR	Women	Rural	1298	Deep orange tubers	<14/14-57/>57	0.999	0.001	0	N/A
24HR	Women	Rural	1298	Deep orange vegetables	<10/10-39/>39	0.998	0.002	0	N/A
24HR	Women	Rural	1298	Eggs	<7/7-28/>28	0.971	0.002	0.027	N/A
24HR	Women	Rural	1298	Fish and seafood	<16/16-63/>63	1	0	0	N/A
24HR	Women	Rural	1298	Highfat dairy	<35/35-139/140-734/>734	0.81	0.016	0.132	0.042
24HR	Women	Rural	1298	Juice	<35/35-141/>141	0.999	0.001	0	N/A
24HR	Women	Rural	1298	Legumes	<10/10-39/>39	0.334	0.014	0.652	N/A
24HR	Women	Rural	1298	Liquid oils	<2/2-7.5/>7.5	1	0	0	N/A
24HR	Women	Rural	1298	Low fat dairy	<35/35-139/>139	1	0	0	N/A
24HR	Women	Rural	1298	Nuts and seeds	<4/4-16/>16	0.988	0.003	0.008	N/A
24HR	Women	Rural	1298	Other fruits	<26/26-106/>106	0.975	0.025	0	N/A
24HR	Women	Rural	1298	Other vegetables	<26/26-106/>106	0.867	0.029	0.105	N/A
24HR	Women	Rural	1298	Poultry and game meat	<12/12-48/>48	0.992	0.008	0	N/A
24HR	Women	Rural	1298	Processed meat	<8/8-31/>31	1	0	0	N/A
24HR	Women	Rural	1298	Purchased deep fried foods	<10/10-40/>40	0.997	0.001	0.002	N/A
24HR	Women	Rural	1298	Red meat	<12/12-48/>48	0.924	0.076	0	N/A
24HR	Women	Rural	1298	Refined grains and baked goods	<7/7-28/>28	0.016	0.013	0.971	N/A
24HR	Women	Rural	1298	Sugar-sweetened beverages	<52/52-207/>207	0.979	0.011	0.01	N/A
24HR	Women	Rural	1298	Sweets and ice cream	<11/11-45/>45	0.996	0.001	0.003	N/A
24HR	Women	Rural	1298	White roots and tubers	<25/25-100/>100	0.824	0.01	0.166	N/A
24HR	Women	Rural	1298	Whole grains	<4/4-16/>16	0.023	0.002	0.975	N/A
24HR	Women	Total	1593	Citrus fruits	<18/18-74/>74	0.997	0.003	0	N/A
24HR	Women	Total	1593	Cruciferous vegetables	<11/11-44/>44	0.959	0.001	0.04	N/A
24HR	Women	Total	1593	Dark green leafy vegetables	<10/10-39/>39	0.843	0.009	0.148	N/A
24HR	Women	Total	1593	Deep orange fruits	<28/28-114/>114	0.984	0.016	0	N/A
24HR	Women	Total	1593	Deep orange tubers	<14/14-57/>57	0.999	0.001	0	N/A
24HR	Women	Total	1593	Deep orange vegetables	<10/10-39/>39	0.997	0.003	0	N/A
24HR	Women	Total	1593	Eggs	<7/7-28/>28	0.965	0.003	0.033	N/A
24HR	Women	Total	1593	Fish and seafood	<16/16-63/>63	1	0	0	N/A
24HR	Women	Total	1593	Highfat dairy	<35/35-139/140-734/>734	0.832	0.019	0.112	0.036
24HR	Women	Total	1593	Juice	<35/35-141/>141	0.998	0.002	0	N/A
24HR	Women	Total	1593	Legumes	<10/10-39/>39	0.328	0.014	0.659	N/A
24HR	Women	Total	1593	Liquid oils	<2/2-7.5/>7.5	1	0	0	N/A
24HR	Women	Total	1593	Low fat dairy	<35/35-139/>139	1	0	0	N/A
24HR	Women	Total	1593	Nuts and seeds	<4/4-16/>16	0.991	0.003	0.007	N/A
24HR	Women	Total	1593	Other fruits	<26/26-106/>106	0.969	0.031	0	N/A
24HR	Women	Total	1593	Other vegetables	<26/26-106/>106	0.875	0.026	0.099	N/A
24HR	Women	Total	1593	Poultry and game meat	<12/12-48/>48	0.992	0.008	0	N/A
24HR	Women	Total	1593	Processed meat	<8/8-31/>31	1	0	0	N/A
24HR	Women	Total	1593	Purchased deep fried foods	<10/10-40/>40	0.996	0.001	0.003	N/A
24HR	Women	Total	1593	Red meat	<12/12-48/>48	0.897	0.002	0.101	N/A
24HR	Women	Total	1593	Refined grains and baked goods	<7/7-28/>28	0.014	0.021	0.965	N/A
24HR	Women	Total	1593	Sugar-sweetened beverages	<52/52-207/>207	0.974	0.014	0.013	N/A
24HR	Women	Total	1593	Sweets and ice cream	<11/11-45/>45	0.995	0.002	0.003	N/A
24HR	Women	Total	1593	White roots and tubers	<25/25-100/>100	0.805	0.013	0.182	N/A
24HR	Women	Total	1593	Whole grains	<4/4-16/>16	0.021	0.001	0.977	N/A
24HR	Women	Urban	293	Citrus fruits	<18/18-74/>74	0.99	0.01	0	N/A
24HR	Women	Urban	293	Cruciferous vegetables	<11/11-44/>44	0.959	0.041	0	N/A
24HR	Women	Urban	293	Dark green leafy vegetables	<10/10-39/>39	0.857	0.02	0.123	N/A
24HR	Women	Urban	293	Deep orange fruits	<28/28-114/>114	0.986	0.014	0	N/A
24HR	Women	Urban	293	Deep orange tubers	<14/14-57/>57	1	0	0	N/A
24HR	Women	Urban	293	Deep orange vegetables	<10/10-39/>39	0.993	0.007	0	N/A
24HR	Women	Urban	293	Eggs	<7/7-28/>28	0.935	0.007	0.058	N/A
24HR	Women	Urban	293	Fish and seafood	<16/16-63/>63	1	0	0	N/A
24HR	Women	Urban	293	Highfat dairy	<35/35-139/140-734/>734	0.928	0.038	0.024	0.01
24HR	Women	Urban	293	Juice	<35/35-141/>141	0.993	0.007	0	N/A
24HR	Women	Urban	293	Legumes	<10/10-39/>39	0.3	0.014	0.686	N/A
24HR	Women	Urban	293	Liquid oils	<2/2-7.5/>7.5	1	0	0	N/A
24HR	Women	Urban	293	Low fat dairy	<35/35-139/>139	1	0	0	N/A
24HR	Women	Urban	293	Nuts and seeds	<4/4-16/>16	1	0	0	N/A
24HR	Women	Urban	293	Other fruits	<26/26-106/>106	0.942	0.058	0	N/A
24HR	Women	Urban	293	Other vegetables	<26/26-106/>106	0.915	0.017	0.068	N/A
24HR	Women	Urban	293	Poultry and game meat	<12/12-48/>48	0.997	0.003	0	N/A
24HR	Women	Urban	293	Processed meat	<8/8-31/>31	1	0	0	N/A
24HR	Women	Urban	293	Purchased deep fried foods	<10/10-40/>40	0.993	0.003	0.003	N/A
24HR	Women	Urban	293	Red meat	<12/12-48/>48	0.775	0.01	0.215	N/A
24HR	Women	Urban	293	Refined grains and baked goods	<7/7-28/>28	0.003	0.055	0.942	N/A
24HR	Women	Urban	293	Sugar-sweetened beverages	<52/52-207/>207	0.949	0.027	0.024	N/A
24HR	Women	Urban	293	Sweets and ice cream	<11/11-45/>45	0.993	0.007	0	N/A
24HR	Women	Urban	293	White roots and tubers	<25/25-100/>100	0.724	0.02	0.256	N/A
24HR	Women	Urban	293	Whole grains	<4/4-16/>16	0.01	0.99	0	N/A
FFQ	Men	Dry Season	483	Citrus fruits	<18/18-74/>74	0.934	0.048	0.019	N/A
FFQ	Men	Dry Season	483	Cruciferous vegetables	<11/11-44/>44	0.696	0.304	0	N/A
FFQ	Men	Dry Season	483	Dark green leafy vegetables	<10/10-39/>39	0.6	0.075	0.325	N/A
FFQ	Men	Dry Season	483	Deep orange fruits	<28/28-114/>114	0.886	0.054	0.06	N/A
FFQ	Men	Dry Season	483	Deep orange tubers	<14/14-57/>57	0.99	0.006	0.004	N/A
FFQ	Men	Dry Season	483	Deep orange vegetables	<10/10-39/>39	0.859	0.083	0.058	N/A
FFQ	Men	Dry Season	483	Eggs	<7/7-28/>28	0.839	0.097	0.064	N/A
FFQ	Men	Dry Season	483	Fish and seafood	<16/16-63/>63	0.994	0.006	0	N/A
FFQ	Men	Dry Season	483	Highfat dairy	<35/35-139/140-734/>734	0.576	0.159	0.199	0.066
FFQ	Men	Dry Season	483	Juice	<35/35-141/>141	0.975	0.017	0.008	N/A
FFQ	Men	Dry Season	483	Legumes	<10/10-39/>39	0.201	0.064	0.735	N/A
FFQ	Men	Dry Season	483	Liquid oils	<2/2-7.5/>7.5	0.296	0.203	0.501	N/A
FFQ	Men	Dry Season	483	Low fat dairy	<35/35-139/>139	1	0	0	N/A
FFQ	Men	Dry Season	483	Nuts and seeds	<4/4-16/>16	0.795	0.099	0.106	N/A
FFQ	Men	Dry Season	483	Other fruits	<26/26-106/>106	0.683	0.197	0.12	N/A
FFQ	Men	Dry Season	483	Other vegetables	<26/26-106/>106	0.048	0.135	0.818	N/A
FFQ	Men	Dry Season	483	Poultry and game meat	<12/12-48/>48	0.967	0.027	0.006	N/A
FFQ	Men	Dry Season	483	Processed meat	<8/8-31/>31	1	0	0	N/A
FFQ	Men	Dry Season	483	Purchased deep fried foods	<10/10-40/>40	0.431	0.058	0.511	N/A
FFQ	Men	Dry Season	483	Red meat	<12/12-48/>48	0.53	0.097	0.373	N/A
FFQ	Men	Dry Season	483	Refined grains and baked goods	<7/7-28/>28	0.234	0.056	0.71	N/A
FFQ	Men	Dry Season	483	Sugar-sweetened beverages	<52/52-207/>207	0.803	0.101	0.095	N/A
FFQ	Men	Dry Season	483	Sweets and ice cream	<11/11-45/>45	0.822	0.135	0.043	N/A
FFQ	Men	Dry Season	483	White roots and tubers	<25/25-100/>100	0.36	0.23	0.41	N/A
FFQ	Men	Dry Season	483	Whole grains	<4/4-16/>16	0.039	0.004	0.957	N/A
FFQ	Men	Wet Season	493	Citrus fruits	<18/18-74/>74	0.949	0.032	0.018	N/A
FFQ	Men	Wet Season	493	Cruciferous vegetables	<11/11-44/>44	0.854	0.146	0	N/A
FFQ	Men	Wet Season	493	Dark green leafy vegetables	<10/10-39/>39	0.562	0.087	0.351	N/A
FFQ	Men	Wet Season	493	Deep orange fruits	<28/28-114/>114	0.925	0.049	0.026	N/A
FFQ	Men	Wet Season	493	Deep orange tubers	<14/14-57/>57	0.998	0.002	0	N/A
FFQ	Men	Wet Season	493	Deep orange vegetables	<10/10-39/>39	0.925	0.051	0.024	N/A
FFQ	Men	Wet Season	493	Eggs	<7/7-28/>28	0.811	0.103	0.085	N/A
FFQ	Men	Wet Season	493	Fish and seafood	<16/16-63/>63	0.994	0.002	0.004	N/A
FFQ	Men	Wet Season	493	Highfat dairy	<35/35-139/140-734/>734	0.546	0.148	0.239	0.067
FFQ	Men	Wet Season	493	Juice	<35/35-141/>141	0.988	0.01	0.002	N/A
FFQ	Men	Wet Season	493	Legumes	<10/10-39/>39	0.235	0.063	0.702	N/A
FFQ	Men	Wet Season	493	Liquid oils	<2/2-7.5/>7.5	0.343	0.168	0.489	N/A
FFQ	Men	Wet Season	493	Low fat dairy	<35/35-139/>139	1	0	0	N/A
FFQ	Men	Wet Season	493	Nuts and seeds	<4/4-16/>16	0.828	0.095	0.077	N/A
FFQ	Men	Wet Season	493	Other fruits	<26/26-106/>106	0.763	0.13	0.108	N/A
FFQ	Men	Wet Season	493	Other vegetables	<26/26-106/>106	0.099	0.195	0.706	N/A
FFQ	Men	Wet Season	493	Poultry and game meat	<12/12-48/>48	0.931	0.047	0.022	N/A
FFQ	Men	Wet Season	493	Processed meat	<8/8-31/>31	1	0	0	N/A
FFQ	Men	Wet Season	493	Purchased deep fried foods	<10/10-40/>40	0.456	0.095	0.448	N/A
FFQ	Men	Wet Season	493	Red meat	<12/12-48/>48	0.576	0.101	0.323	N/A
FFQ	Men	Wet Season	493	Refined grains and baked goods	<7/7-28/>28	0.215	0.063	0.722	N/A
FFQ	Men	Wet Season	493	Sugar-sweetened beverages	<52/52-207/>207	0.862	0.081	0.057	N/A
FFQ	Men	Wet Season	493	Sweets and ice cream	<11/11-45/>45	0.84	0.128	0.032	N/A
FFQ	Men	Wet Season	493	White roots and tubers	<25/25-100/>100	0.387	0.215	0.398	N/A
FFQ	Men	Wet Season	493	Whole grains	<4/4-16/>16	0.055	0.945	0	N/A
FFQ	Men	Rural	840	Citrus fruits	<18/18-74/>74	0.958	0.03	0.012	N/A
FFQ	Men	Rural	840	Cruciferous vegetables	<11/11-44/>44	0.782	0.218	0	N/A
FFQ	Men	Rural	840	Dark green leafy vegetables	<10/10-39/>39	0.593	0.075	0.332	N/A
FFQ	Men	Rural	840	Deep orange fruits	<28/28-114/>114	0.91	0.05	0.04	N/A
FFQ	Men	Rural	840	Deep orange tubers	<14/14-57/>57	0.994	0.004	0.002	N/A
FFQ	Men	Rural	840	Deep orange vegetables	<10/10-39/>39	0.926	0.043	0.031	N/A
FFQ	Men	Rural	840	Eggs	<7/7-28/>28	0.848	0.085	0.068	N/A
FFQ	Men	Rural	840	Fish and seafood	<16/16-63/>63	0.993	0.005	0.002	N/A
FFQ	Men	Rural	840	Highfat dairy	<35/35-139/140-734/>734	0.552	0.133	0.238	0.076
FFQ	Men	Rural	840	Juice	<35/35-141/>141	0.992	0.005	0.004	N/A
FFQ	Men	Rural	840	Legumes	<10/10-39/>39	0.235	0.061	0.705	N/A
FFQ	Men	Rural	840	Liquid oils	<2/2-7.5/>7.5	0.307	0.2	0.493	N/A
FFQ	Men	Rural	840	Low fat dairy	<35/35-139/>139	1	0	0	N/A
FFQ	Men	Rural	840	Nuts and seeds	<4/4-16/>16	0.827	0.081	0.092	N/A
FFQ	Men	Rural	840	Other fruits	<26/26-106/>106	0.732	0.157	0.111	N/A
FFQ	Men	Rural	840	Other vegetables	<26/26-106/>106	0.077	0.183	0.739	N/A
FFQ	Men	Rural	840	Poultry and game meat	<12/12-48/>48	0.946	0.038	0.015	N/A
FFQ	Men	Rural	840	Processed meat	<8/8-31/>31	1	0	0	N/A
FFQ	Men	Rural	840	Purchased deep fried foods	<10/10-40/>40	0.474	0.068	0.458	N/A
FFQ	Men	Rural	840	Red meat	<12/12-48/>48	0.602	0.094	0.304	N/A
FFQ	Men	Rural	840	Refined grains and baked goods	<7/7-28/>28	0.254	0.058	0.688	N/A
FFQ	Men	Rural	840	Sugar-sweetened beverages	<52/52-207/>207	0.842	0.092	0.067	N/A
FFQ	Men	Rural	840	Sweets and ice cream	<11/11-45/>45	0.842	0.126	0.032	N/A
FFQ	Men	Rural	840	White roots and tubers	<25/25-100/>100	0.395	0.219	0.386	N/A
FFQ	Men	Rural	840	Whole grains	<4/4-16/>16	0.051	0.002	0.946	N/A
FFQ	Men	Total	976	Citrus fruits	<18/18-74/>74	0.942	0.04	0.018	N/A
FFQ	Men	Total	976	Cruciferous vegetables	<11/11-44/>44	0.776	0.224	0	N/A
FFQ	Men	Total	976	Dark green leafy vegetables	<10/10-39/>39	0.582	0.081	0.337	N/A
FFQ	Men	Total	976	Deep orange fruits	<28/28-114/>114	0.904	0.052	0.044	N/A
FFQ	Men	Total	976	Deep orange tubers	<14/14-57/>57	0.994	0.003	0.003	N/A
FFQ	Men	Total	976	Deep orange vegetables	<10/10-39/>39	0.89	0.068	0.042	N/A
FFQ	Men	Total	976	Eggs	<7/7-28/>28	0.825	0.1	0.075	N/A
FFQ	Men	Total	976	Fish and seafood	<16/16-63/>63	0.994	0.004	0.002	N/A
FFQ	Men	Total	976	Highfat dairy	<35/35-139/140-734/>734	0.559	0.153	0.222	0.066
FFQ	Men	Total	976	Juice	<35/35-141/>141	0.982	0.013	0.005	N/A
FFQ	Men	Total	976	Legumes	<10/10-39/>39	0.219	0.064	0.717	N/A
FFQ	Men	Total	976	Liquid oils	<2/2-7.5/>7.5	0.322	0.186	0.492	N/A
FFQ	Men	Total	976	Low fat dairy	<35/35-139/>139	1	0	0	N/A
FFQ	Men	Total	976	Nuts and seeds	<4/4-16/>16	0.813	0.097	0.09	N/A
FFQ	Men	Total	976	Other fruits	<26/26-106/>106	0.722	0.162	0.116	N/A
FFQ	Men	Total	976	Other vegetables	<26/26-106/>106	0.071	0.167	0.762	N/A
FFQ	Men	Total	976	Poultry and game meat	<12/12-48/>48	0.948	0.038	0.014	N/A
FFQ	Men	Total	976	Processed meat	<8/8-31/>31	1	0	0	N/A
FFQ	Men	Total	976	Purchased deep fried foods	<10/10-40/>40	0.442	0.076	0.483	N/A
FFQ	Men	Total	976	Red meat	<12/12-48/>48	0.554	0.099	0.346	N/A
FFQ	Men	Total	976	Refined grains and baked goods	<7/7-28/>28	0.225	0.059	0.715	N/A
FFQ	Men	Total	976	Sugar-sweetened beverages	<52/52-207/>207	0.832	0.092	0.076	N/A
FFQ	Men	Total	976	Sweets and ice cream	<11/11-45/>45	0.829	0.133	0.038	N/A
FFQ	Men	Total	976	White roots and tubers	<25/25-100/>100	0.373	0.222	0.405	N/A
FFQ	Men	Total	976	Whole grains	<4/4-16/>16	0.046	0.002	0.952	N/A
FFQ	Men	Urban	134	Citrus fruits	<18/18-74/>74	0.836	0.104	0.06	N/A
FFQ	Men	Urban	134	Cruciferous vegetables	<11/11-44/>44	0.724	0.276	0	N/A
FFQ	Men	Urban	134	Dark green leafy vegetables	<10/10-39/>39	0.53	0.119	0.351	N/A
FFQ	Men	Urban	134	Deep orange fruits	<28/28-114/>114	0.866	0.067	0.067	N/A
FFQ	Men	Urban	134	Deep orange tubers	<14/14-57/>57	0.993	0.007	0	N/A
FFQ	Men	Urban	134	Deep orange vegetables	<10/10-39/>39	0.672	0.216	0.112	N/A
FFQ	Men	Urban	134	Eggs	<7/7-28/>28	0.687	0.194	0.119	N/A
FFQ	Men	Urban	134	Fish and seafood	<16/16-63/>63	1	0	0	N/A
FFQ	Men	Urban	134	Highfat dairy	<35/35-139/140-734/>734	0.597	0.276	0.127	0
FFQ	Men	Urban	134	Juice	<35/35-141/>141	0.918	0.067	0.015	N/A
FFQ	Men	Urban	134	Legumes	<10/10-39/>39	0.127	0.082	0.791	N/A
FFQ	Men	Urban	134	Liquid oils	<2/2-7.5/>7.5	0.41	0.097	0.493	N/A
FFQ	Men	Urban	134	Low fat dairy	<35/35-139/>139	1	0	0	N/A
FFQ	Men	Urban	134	Nuts and seeds	<4/4-16/>16	0.716	0.201	0.082	N/A
FFQ	Men	Urban	134	Other fruits	<26/26-106/>106	0.657	0.194	0.149	N/A
FFQ	Men	Urban	134	Other vegetables	<26/26-106/>106	0.03	0.06	0.91	N/A
FFQ	Men	Urban	134	Poultry and game meat	<12/12-48/>48	0.955	0.037	0.007	N/A
FFQ	Men	Urban	134	Processed meat	<8/8-31/>31	1	0	0	N/A
FFQ	Men	Urban	134	Purchased deep fried foods	<10/10-40/>40	0.254	0.112	0.634	N/A
FFQ	Men	Urban	134	Red meat	<12/12-48/>48	0.269	0.127	0.604	N/A
FFQ	Men	Urban	134	Refined grains and baked goods	<7/7-28/>28	0.06	0.067	0.873	N/A
FFQ	Men	Urban	134	Sugar-sweetened beverages	<52/52-207/>207	0.776	0.09	0.134	N/A
FFQ	Men	Urban	134	Sweets and ice cream	<11/11-45/>45	0.754	0.179	0.067	N/A
FFQ	Men	Urban	134	White roots and tubers	<25/25-100/>100	0.231	0.246	0.522	N/A
FFQ	Men	Urban	134	Whole grains	<4/4-16/>16	0.015	0.985	0	N/A
FFQ	Women	Dry Season	802	Citrus fruits	<18/18-74/>74	0.916	0.057	0.026	N/A
FFQ	Women	Dry Season	802	Cruciferous vegetables	<11/11-44/>44	0.648	0.002	0.349	N/A
FFQ	Women	Dry Season	802	Dark green leafy vegetables	<10/10-39/>39	0.597	0.057	0.345	N/A
FFQ	Women	Dry Season	802	Deep orange fruits	<28/28-114/>114	0.864	0.065	0.071	N/A
FFQ	Women	Dry Season	802	Deep orange tubers	<14/14-57/>57	0.993	0.002	0.005	N/A
FFQ	Women	Dry Season	802	Deep orange vegetables	<10/10-39/>39	0.849	0.085	0.066	N/A
FFQ	Women	Dry Season	802	Eggs	<7/7-28/>28	0.82	0.102	0.077	N/A
FFQ	Women	Dry Season	802	Fish and seafood	<16/16-63/>63	0.996	0.002	0.001	N/A
FFQ	Women	Dry Season	802	Highfat dairy	<35/35-139/140-734/>734	0.603	0.142	0.188	0.066
FFQ	Women	Dry Season	802	Juice	<35/35-141/>141	0.975	0.02	0.005	N/A
FFQ	Women	Dry Season	802	Legumes	<10/10-39/>39	0.19	0.062	0.748	N/A
FFQ	Women	Dry Season	802	Liquid oils	<2/2-7.5/>7.5	0.294	0.193	0.512	N/A
FFQ	Women	Dry Season	802	Low fat dairy	<35/35-139/>139	1	0	0	N/A
FFQ	Women	Dry Season	802	Nuts and seeds	<4/4-16/>16	0.759	0.079	0.162	N/A
FFQ	Women	Dry Season	802	Other fruits	<26/26-106/>106	0.657	0.202	0.141	N/A
FFQ	Women	Dry Season	802	Other vegetables	<26/26-106/>106	0.039	0.118	0.843	N/A
FFQ	Women	Dry Season	802	Poultry and game meat	<12/12-48/>48	0.956	0.024	0.02	N/A
FFQ	Women	Dry Season	802	Processed meat	<8/8-31/>31	0.999	0.001	0	N/A
FFQ	Women	Dry Season	802	Purchased deep fried foods	<10/10-40/>40	0.426	0.055	0.519	N/A
FFQ	Women	Dry Season	802	Red meat	<12/12-48/>48	0.605	0.064	0.332	N/A
FFQ	Women	Dry Season	802	Refined grains and baked goods	<7/7-28/>28	0.224	0.046	0.729	N/A
FFQ	Women	Dry Season	802	Sugar-sweetened beverages	<52/52-207/>207	0.845	0.094	0.061	N/A
FFQ	Women	Dry Season	802	Sweets and ice cream	<11/11-45/>45	0.778	0.185	0.037	N/A
FFQ	Women	Dry Season	802	White roots and tubers	<25/25-100/>100	0.35	0.244	0.405	N/A
FFQ	Women	Dry Season	802	Whole grains	<4/4-16/>16	0.046	0.004	0.95	N/A
FFQ	Women	Wet Season	800	Citrus fruits	<18/18-74/>74	0.916	0.058	0.026	N/A
FFQ	Women	Wet Season	800	Cruciferous vegetables	<11/11-44/>44	0.85	0.15	0	N/A
FFQ	Women	Wet Season	800	Dark green leafy vegetables	<10/10-39/>39	0.526	0.065	0.409	N/A
FFQ	Women	Wet Season	800	Deep orange fruits	<28/28-114/>114	0.91	0.058	0.033	N/A
FFQ	Women	Wet Season	800	Deep orange tubers	<14/14-57/>57	1	0	0	N/A
FFQ	Women	Wet Season	800	Deep orange vegetables	<10/10-39/>39	0.908	0.065	0.028	N/A
FFQ	Women	Wet Season	800	Eggs	<7/7-28/>28	0.803	0.101	0.096	N/A
FFQ	Women	Wet Season	800	Fish and seafood	<16/16-63/>63	0.994	0.005	0.001	N/A
FFQ	Women	Wet Season	800	Highfat dairy	<35/35-139/140-734/>734	0.561	0.175	0.181	0.083
FFQ	Women	Wet Season	800	Juice	<35/35-141/>141	0.991	0.005	0.004	N/A
FFQ	Women	Wet Season	800	Legumes	<10/10-39/>39	0.259	0.046	0.695	N/A
FFQ	Women	Wet Season	800	Liquid oils	<2/2-7.5/>7.5	0.299	0.15	0.551	N/A
FFQ	Women	Wet Season	800	Low fat dairy	<35/35-139/>139	1	0	0	N/A
FFQ	Women	Wet Season	800	Nuts and seeds	<4/4-16/>16	0.856	0.068	0.076	N/A
FFQ	Women	Wet Season	800	Other fruits	<26/26-106/>106	0.703	0.153	0.145	N/A
FFQ	Women	Wet Season	800	Other vegetables	<26/26-106/>106	0.091	0.18	0.729	N/A
FFQ	Women	Wet Season	800	Poultry and game meat	<12/12-48/>48	0.953	0.02	0.028	N/A
FFQ	Women	Wet Season	800	Processed meat	<8/8-31/>31	0.999	0.001	0	N/A
FFQ	Women	Wet Season	800	Purchased deep fried foods	<10/10-40/>40	0.456	0.085	0.459	N/A
FFQ	Women	Wet Season	800	Red meat	<12/12-48/>48	0.666	0.069	0.265	N/A
FFQ	Women	Wet Season	800	Refined grains and baked goods	<7/7-28/>28	0.245	0.049	0.706	N/A
FFQ	Women	Wet Season	800	Sugar-sweetened beverages	<52/52-207/>207	0.888	0.068	0.045	N/A
FFQ	Women	Wet Season	800	Sweets and ice cream	<11/11-45/>45	0.796	0.155	0.049	N/A
FFQ	Women	Wet Season	800	White roots and tubers	<25/25-100/>100	0.363	0.215	0.423	N/A
FFQ	Women	Wet Season	800	Whole grains	<4/4-16/>16	0.056	0.004	0.94	N/A
FFQ	Women	Rural	1317	Citrus fruits	<18/18-74/>74	0.935	0.046	0.019	N/A
FFQ	Women	Rural	1317	Cruciferous vegetables	<11/11-44/>44	0.755	0.001	0.244	N/A
FFQ	Women	Rural	1317	Dark green leafy vegetables	<10/10-39/>39	0.579	0.053	0.368	N/A
FFQ	Women	Rural	1317	Deep orange fruits	<28/28-114/>114	0.893	0.058	0.049	N/A
FFQ	Women	Rural	1317	Deep orange tubers	<14/14-57/>57	0.995	0.002	0.003	N/A
FFQ	Women	Rural	1317	Deep orange vegetables	<10/10-39/>39	0.923	0.045	0.032	N/A
FFQ	Women	Rural	1317	Eggs	<7/7-28/>28	0.841	0.087	0.072	N/A
FFQ	Women	Rural	1317	Fish and seafood	<16/16-63/>63	0.996	0.002	0.002	N/A
FFQ	Women	Rural	1317	Highfat dairy	<35/35-139/140-734/>734	0.579	0.135	0.198	0.087
FFQ	Women	Rural	1317	Juice	<35/35-141/>141	0.992	0.006	0.002	N/A
FFQ	Women	Rural	1317	Legumes	<10/10-39/>39	0.254	0.049	0.698	N/A
FFQ	Women	Rural	1317	Liquid oils	<2/2-7.5/>7.5	0.28	0.189	0.531	N/A
FFQ	Women	Rural	1317	Low fat dairy	<35/35-139/>139	1	0	0	N/A
FFQ	Women	Rural	1317	Nuts and seeds	<4/4-16/>16	0.836	0.061	0.103	N/A
FFQ	Women	Rural	1317	Other fruits	<26/26-106/>106	0.705	0.159	0.136	N/A
FFQ	Women	Rural	1317	Other vegetables	<26/26-106/>106	0.077	0.171	0.752	N/A
FFQ	Women	Rural	1317	Poultry and game meat	<12/12-48/>48	0.961	0.02	0.02	N/A
FFQ	Women	Rural	1317	Processed meat	<8/8-31/>31	0.999	0.001	0	N/A
FFQ	Women	Rural	1317	Purchased deep fried foods	<10/10-40/>40	0.485	0.064	0.451	N/A
FFQ	Women	Rural	1317	Red meat	<12/12-48/>48	0.707	0.065	0.228	N/A
FFQ	Women	Rural	1317	Refined grains and baked goods	<7/7-28/>28	0.283	0.052	0.664	N/A
FFQ	Women	Rural	1317	Sugar-sweetened beverages	<52/52-207/>207	0.899	0.057	0.044	N/A
FFQ	Women	Rural	1317	Sweets and ice cream	<11/11-45/>45	0.819	0.14	0.04	N/A
FFQ	Women	Rural	1317	White roots and tubers	<25/25-100/>100	0.396	0.203	0.402	N/A
FFQ	Women	Rural	1317	Whole grains	<4/4-16/>16	0.062	0.005	0.934	N/A
FFQ	Women	Total	1604	Citrus fruits	<18/18-74/>74	0.915	0.057	0.027	N/A
FFQ	Women	Total	1604	Cruciferous vegetables	<11/11-44/>44	0.748	0.001	0.251	N/A
FFQ	Women	Total	1604	Dark green leafy vegetables	<10/10-39/>39	0.562	0.06	0.378	N/A
FFQ	Women	Total	1604	Deep orange fruits	<28/28-114/>114	0.887	0.062	0.051	N/A
FFQ	Women	Total	1604	Deep orange tubers	<14/14-57/>57	0.996	0.001	0.002	N/A
FFQ	Women	Total	1604	Deep orange vegetables	<10/10-39/>39	0.877	0.076	0.047	N/A
FFQ	Women	Total	1604	Eggs	<7/7-28/>28	0.812	0.102	0.085	N/A
FFQ	Women	Total	1604	Fish and seafood	<16/16-63/>63	0.995	0.004	0.001	N/A
FFQ	Women	Total	1604	Highfat dairy	<35/35-139/140-734/>734	0.588	0.158	0.181	0.073
FFQ	Women	Total	1604	Juice	<35/35-141/>141	0.984	0.012	0.004	N/A
FFQ	Women	Total	1604	Legumes	<10/10-39/>39	0.224	0.056	0.72	N/A
FFQ	Women	Total	1604	Liquid oils	<2/2-7.5/>7.5	0.299	0.173	0.528	N/A
FFQ	Women	Total	1604	Low fat dairy	<35/35-139/>139	1	0	0	N/A
FFQ	Women	Total	1604	Nuts and seeds	<4/4-16/>16	0.807	0.073	0.12	N/A
FFQ	Women	Total	1604	Other fruits	<26/26-106/>106	0.681	0.176	0.143	N/A
FFQ	Women	Total	1604	Other vegetables	<26/26-106/>106	0.062	0.151	0.787	N/A
FFQ	Women	Total	1604	Poultry and game meat	<12/12-48/>48	0.955	0.022	0.022	N/A
FFQ	Women	Total	1604	Processed meat	<8/8-31/>31	0.999	0.001	0	N/A
FFQ	Women	Total	1604	Purchased deep fried foods	<10/10-40/>40	0.441	0.07	0.488	N/A
FFQ	Women	Total	1604	Red meat	<12/12-48/>48	0.637	0.067	0.297	N/A
FFQ	Women	Total	1604	Refined grains and baked goods	<7/7-28/>28	0.236	0.048	0.716	N/A
FFQ	Women	Total	1604	Sugar-sweetened beverages	<52/52-207/>207	0.866	0.081	0.053	N/A
FFQ	Women	Total	1604	Sweets and ice cream	<11/11-45/>45	0.787	0.17	0.042	N/A
FFQ	Women	Total	1604	White roots and tubers	<25/25-100/>100	0.355	0.231	0.413	N/A
FFQ	Women	Total	1604	Whole grains	<4/4-16/>16	0.051	0.004	0.945	N/A
FFQ	Women	Urban	125	Citrus fruits	<18/18-74/>74	0.819	0.108	0.073	N/A
FFQ	Women	Urban	125	Cruciferous vegetables	<11/11-44/>44	0.714	0.003	0.282	N/A
FFQ	Women	Urban	125	Dark green leafy vegetables	<10/10-39/>39	0.484	0.091	0.425	N/A
FFQ	Women	Urban	125	Deep orange fruits	<28/28-114/>114	0.857	0.08	0.063	N/A
FFQ	Women	Urban	125	Deep orange tubers	<14/14-57/>57	1	0	0	N/A
FFQ	Women	Urban	125	Deep orange vegetables	<10/10-39/>39	0.655	0.22	0.125	N/A
FFQ	Women	Urban	125	Eggs	<7/7-28/>28	0.679	0.174	0.146	N/A
FFQ	Women	Urban	125	Fish and seafood	<16/16-63/>63	0.986	0.014	0	N/A
FFQ	Women	Urban	125	Highfat dairy	<35/35-139/140-734/>734	0.62	0.258	0.111	0.01
FFQ	Women	Urban	125	Juice	<35/35-141/>141	0.948	0.038	0.014	N/A
FFQ	Women	Urban	125	Legumes	<10/10-39/>39	0.101	0.087	0.812	N/A
FFQ	Women	Urban	125	Liquid oils	<2/2-7.5/>7.5	0.39	0.101	0.509	N/A
FFQ	Women	Urban	125	Low fat dairy	<35/35-139/>139	1	0	0	N/A
FFQ	Women	Urban	125	Nuts and seeds	<4/4-16/>16	0.679	0.129	0.192	N/A
FFQ	Women	Urban	125	Other fruits	<26/26-106/>106	0.568	0.251	0.181	N/A
FFQ	Women	Urban	125	Other vegetables	<26/26-106/>106	0.007	0.052	0.941	N/A
FFQ	Women	Urban	125	Poultry and game meat	<12/12-48/>48	0.927	0.035	0.038	N/A
FFQ	Women	Urban	125	Processed meat	<8/8-31/>31	1	0	0	N/A
FFQ	Women	Urban	125	Purchased deep fried foods	<10/10-40/>40	0.251	0.094	0.655	N/A
FFQ	Women	Urban	125	Red meat	<12/12-48/>48	0.303	0.077	0.62	N/A
FFQ	Women	Urban	125	Refined grains and baked goods	<7/7-28/>28	0.038	0.031	0.93	N/A
FFQ	Women	Urban	125	Sugar-sweetened beverages	<52/52-207/>207	0.721	0.188	0.091	N/A
FFQ	Women	Urban	125	Sweets and ice cream	<11/11-45/>45	0.638	0.31	0.052	N/A
FFQ	Women	Urban	125	White roots and tubers	<25/25-100/>100	0.185	0.352	0.463	N/A

## Sheet: Supplemental table 4
Supplemental table 4: Distribution of metric scores sex, season, and urban/rural locality
Instrument	Sex	Subgroup	Metric	n	Mean	SD	Min	P10	P20	P33	P40	P50	P60	P67	P80	P90	Max	n <15 (GDQS "High dietary risk" range)	n 15-23 (GDQS "Moderate dietary risk" range)	n >23 (GDQS "Low dietary risk" range)
24HR	Women	Dry Season	AHEI-2010	781	68.0283	7.72715	32.6912	57.976	61.7459	65.9562	67.2324	68.5482	70.4697	71.5803	74.1096	76.9582	92.8075
24HR	Women	Dry Season	GDQS	781	17.4744	2.66614	10	14	16	16.5	18	18	18	18	20	20.25	26	143	621	17
24HR	Women	Dry Season	GDQS-	781	11.8912	1.1434	8	10	12	12	12	12	12	12	12	14	16
24HR	Women	Dry Season	GDQS+	781	5.58323	2.41963	0	2	2.5	6	6	6	6	6	6.5	8	14
24HR	Women	Dry Season	MDD-W	781	2.45839	0.759468	1	2	2	2	2	2	3	3	3	3	5
24HR	Women	Dry Season	PDQS-like Metric	781	19.2151	2.27186	12	16	18	18	18	20	20	20	21	22	26
24HR	Women	Wet Season	AHEI-2010	810	67.9493	7.36729	43.027	57.8192	61.5951	65.6015	67.2339	68.8921	70.6793	71.5755	73.922	76.3819	93.3656
24HR	Women	Wet Season	GDQS	810	17.2932	2.55638	10	14	14.5	16	18	18	18	18	18.5	20	26.5	168	635	7
24HR	Women	Wet Season	GDQS-	810	11.8272	1.09262	8	10	11	12	12	12	12	12	12	13	16
24HR	Women	Wet Season	GDQS+	810	5.46605	2.43876	0	2	2	6	6	6	6	6	6.5	8.5	14.5
24HR	Women	Wet Season	MDD-W	810	2.25309	0.738419	0	1	2	2	2	2	2	2	3	3	5
24HR	Women	Wet Season	PDQS-like Metric	810	19.1864	2.10387	12	16	18	18	18	20	20	20	20	22	26
24HR	Women	Rural	AHEI-2010	1298	68.1638	7.29842	38.2047	58.2555	61.9689	65.9945	67.3321	68.6732	70.531	71.6604	74.0842	76.5869	93.3472
24HR	Women	Rural	GDQS	1298	17.4374	2.56287	10	14	16	16.25	18	18	18	18	18.9	20	26.5	244	1036	18
24HR	Women	Rural	GDQS-	1298	11.9391	1.10239	8	10	12	12	12	12	12	12	12	14	16
24HR	Women	Rural	GDQS+	1298	5.49827	2.42063	0	2	2.25	6	6	6	6	6	6.5	8	14.5
24HR	Women	Rural	MDD-W	1298	2.34669	0.744028	1	2	2	2	2	2	2	3	3	3	5
24HR	Women	Rural	PDQS-like Metric	1298	19.2304	2.15336	12	16	18	18	18	20	20	20	21	22	26
24HR	Women	Total	AHEI-2010	1593	67.9857	7.55622	32.8363	57.8331	61.7013	65.7987	67.2126	68.7294	70.5194	71.6139	74.0372	76.6392	93.3274
24HR	Women	Total	GDQS	1593	17.3785	2.61675	10	14	15	16	18	18	18	18	19	20	26.5	314	1255	24
24HR	Women	Total	GDQS-	1593	11.8594	1.11593	8	10	11	12	12	12	12	12	12	14	16
24HR	Women	Total	GDQS+	1593	5.51915	2.42939	0	2	2	6	6	6	6	6	6.5	8	14.5
24HR	Women	Total	MDD-W	1593	2.35782	0.756897	1	2	2	2	2	2	2	3	3	3	5
24HR	Women	Total	PDQS-like Metric	1593	19.1959	2.19251	12	16	18	18	18	20	20	20	21	22	26
24HR	Women	Urban	AHEI-2010	293	67.1543	8.52554	32.7062	56.0402	59.9719	64.3841	66.9387	68.9046	70.3545	71.313	73.6782	76.552	86.5047
24HR	Women	Urban	GDQS	293	17.1578	2.83327	10	13.1	14	16	16.5	18	18	18	19	20.9	24	69	218	6
24HR	Women	Urban	GDQS-	293	11.5188	1.10903	8	10	10	12	12	12	12	12	12	12	15
24HR	Women	Urban	GDQS+	293	5.63908	2.47255	0	2	2	6	6	6	6	6	7	8.5	12
24HR	Women	Urban	MDD-W	293	2.41297	0.821439	1	2	2	2	2	2	2	3	3	3.8	5
24HR	Women	Urban	PDQS-like Metric	293	19.0512	2.35121	12	16	17	18	18	20	20	20	20	22	26
FFQ	Men	Dry Season	AHEI-2010	483	69.5597	8.29526	35.2886	58.9953	62.6523	65.6624	67.085	69.8216	71.9501	73.665	77.2163	79.7069	92.827
FFQ	Men	Dry Season	GDQS	483	20.3768	3.94958	8.25	15.5	17	18.5	19.5	20.25	21	22	23.5	25.5	31.5	36	320	127
FFQ	Men	Dry Season	GDQS-	483	10.501	2.12706	4	8	9	10	10	10	11	11	12	14	16
FFQ	Men	Dry Season	GDQS+	483	9.87578	4.01021	0.25	4.5	7	8.5	8.5	9.5	10.5	11.3253	13	15	22.25
FFQ	Men	Dry Season	MDD-W	483	4.89027	1.69401	1	3	3	4	4	5	5	6	6	7	9
FFQ	Men	Dry Season	PDQS-like Metric	483	21.5652	3.35231	11	18	19	20	21	21	22	23	24	26	32
FFQ	Men	Wet Season	AHEI-2010	493	69.2758	8.12349	36.6844	58.4285	62.4723	65.7954	67.255	70.0961	71.8596	73.1021	76.0712	79.4242	92.4358
FFQ	Men	Wet Season	GDQS	493	20.2551	3.80962	10	15.5	17	18.5	19	20.25	21.25	21.9918	23.5	25.2	33.5	36	335	122
FFQ	Men	Wet Season	GDQS-	493	10.8174	2.09799	4	8	9	10	10	11	11	12	13	14	17
FFQ	Men	Wet Season	GDQS+	493	9.43763	3.75809	0	4.25	6.5	8.25	8.5	9.25	10.5	11	12.5	14.25	22.5
FFQ	Men	Wet Season	MDD-W	493	4.74239	1.51166	1	3	4	4	4	5	5	5	6	7	9
FFQ	Men	Wet Season	PDQS-like Metric	493	21.0162	3.42037	12	17	18	20	20	21	22	22	24	25	32
FFQ	Men	Rural	AHEI-2010	840	69.3678	8.30806	35.077	58.6753	62.144	65.5343	67.0097	69.9727	71.8314	73.2606	76.6012	79.6789	93.0022
FFQ	Men	Rural	GDQS	840	20.3098	3.92131	8.25	15.5	17	18.5	19.25	20.25	21.25	22	23.5	25.5	33.5	63	560	217
FFQ	Men	Rural	GDQS-	840	10.8667	2.08721	4	8	9	10	10	11	11	12	13	14	17
FFQ	Men	Rural	GDQS+	840	9.44315	3.93621	0	4	6.5	8.25	8.5	9.25	10.5	11	12.5	14.5	22.5
FFQ	Men	Rural	MDD-W	840	4.68571	1.57492	1	3	3	4	4	5	5	5	6	7	9
FFQ	Men	Rural	PDQS-like Metric	840	21.3274	3.44633	11	17	19	20	20	21	22	23	24	26	32
FFQ	Men	Total	AHEI-2010	976	69.4368	8.19746	35.1299	58.8113	62.5744	65.7101	67.0992	69.9902	71.9147	73.302	76.6047	79.5671	92.9702
FFQ	Men	Total	GDQS	976	20.3058	3.88692	8.25	15.5	17	18.5	19.25	20.25	21.25	22	23.5	25.25	33.5	73	654	249
FFQ	Men	Total	GDQS-	976	10.6578	2.12475	4	8	9	10	10	11	11	12	12	14	17
FFQ	Men	Total	GDQS+	976	9.64805	3.90534	0	4.375	6.5	8.5	8.5	9.5	10.5	11.25	13	14.5	22.5
FFQ	Men	Total	MDD-W	976	4.8207	1.6018	1	3	3	4	4	5	5	5	6	7	9
FFQ	Men	Total	PDQS-like Metric	976	21.2838	3.43114	11	17	19	20	20	21	22	22.935	24	26	32
FFQ	Men	Urban	AHEI-2010	134	70.011	7.36663	42.3603	61.0786	64.956	67.1366	68.3906	70.229	72.4011	73.7722	76.8016	79.2878	82.7735
FFQ	Men	Urban	GDQS	134	20.2817	3.69762	12.5	15.65	17.15	18.5	18.75	20.25	21	21.6644	23.5	24.925	31.25	10	92	32
FFQ	Men	Urban	GDQS-	134	9.40299	1.92381	4	7	8	8.3289	9	9	10	10	11	12	15
FFQ	Men	Urban	GDQS+	134	10.8787	3.52018	4.5	6.575	8.5	8.83222	9.5	10.375	11.5	12.25	14.1	15.675	22.25
FFQ	Men	Urban	MDD-W	134	5.64925	1.55238	2	4	4	5	5	5.5	6	6	7	8	9
FFQ	Men	Urban	PDQS-like Metric	134	21.0746	3.35299	12	17	18.6	20	20	21	22	22	24	25	29
FFQ	Women	Dry Season	AHEI-2010	802	71.2329	7.73955	41.2922	61.366	65.2378	68.4641	69.6879	71.5282	73.4127	74.8849	77.8518	80.696	92.8265
FFQ	Women	Dry Season	GDQS	802	20.7734	3.99998	9.75	15.775	17.5	18.75	19.5	20.5	22	22.5	24	25.75	33.5	55	506	241
FFQ	Women	Dry Season	GDQS-	802	10.4227	2.06744	4	8	9	10	10	10	11	11	12	13	16
FFQ	Women	Dry Season	GDQS+	802	10.3507	4.12915	0	4.5	7.25	8.5	8.5	10	11.15	12.25	13.75	16	23.5
FFQ	Women	Dry Season	MDD-W	802	4.98504	1.73235	1	3	4	4	4	5	5	6	6	7	10
FFQ	Women	Dry Season	PDQS-like Metric	802	22.1546	3.28672	11	18	19	21	21	22	23	23	25	26	31
FFQ	Women	Wet Season	AHEI-2010	800	69.986	8.60948	42.6033	57.9988	62.995	66.9019	68.2644	70.8375	72.7465	74.1845	77.229	80.3214	94.381
FFQ	Women	Wet Season	GDQS	800	20.4369	4.03011	8.25	15.25	17.25	18.5	19.25	20.5	21.5	22.25	24.25	25.5	33	72	509	219
FFQ	Women	Wet Season	GDQS-	800	10.6575	2.08642	4	8	9	10	10	10	11	12	12	13	17
FFQ	Women	Wet Season	GDQS+	800	9.77937	4.05708	0	4.25	6.5	8.5	8.5	9.5	10.85	11.75	13.05	15	23
FFQ	Women	Wet Season	MDD-W	800	4.7025	1.62166	1	3	3	4	4	5	5	5	6	7	10
FFQ	Women	Wet Season	PDQS-like Metric	800	21.5338	3.35454	11	17	19	20	21	22	22	23	24	26	34
FFQ	Women	Rural	AHEI-2010	1317	70.3455	8.52383	41.2107	58.5668	63.5076	67.2267	69.0347	71.2183	73.0851	74.6176	77.5622	80.5604	94.2885
FFQ	Women	Rural	GDQS	1317	20.5271	4.03422	8.25	15.5	17.25	18.5	19.5	20.5	21.5	22.5	24	25.5	33.5	106	839	372
FFQ	Women	Rural	GDQS-	1317	10.8656	2.02102	5	8	9	10	10	11	11	12	12	14	17
FFQ	Women	Rural	GDQS+	1317	9.66154	4.06739	0	4	6.5	8.25	8.5	9.25	10.5	11.5	13	15	23.5
FFQ	Women	Rural	MDD-W	1317	4.60289	1.60293	1	3	3	4	4	4	5	5	6	7	10
FFQ	Women	Rural	PDQS-like Metric	1317	21.9134	3.39028	11	18	19	20	21	22	23	23	25	26	34
FFQ	Women	Total	AHEI-2010	1604	70.6409	8.16672	41.2793	59.5032	64.1264	67.5307	69.1613	71.2745	73.1131	74.5524	77.5931	80.5322	94.3584
FFQ	Women	Total	GDQS	1604	20.5963	4.02579	8.25	15.5	17.5	18.5	19.5	20.5	21.5	22.5	24	25.5	33.5	129	1016	459
FFQ	Women	Total	GDQS-	1604	10.538	2.07421	4	8	9	10	10	10	11	12	12	13	17
FFQ	Women	Total	GDQS+	1604	10.0583	4.10378	0	4.5	6.5	8.5	8.5	9.625	11	12	13.5	15.425	23.5
FFQ	Women	Total	MDD-W	1604	4.84102	1.68448	1	3	3	4	4	5	5	5	6	7	10
FFQ	Women	Total	PDQS-like Metric	1604	21.8616	3.33354	11	18	19	20	21	22	23	23	25	26	34
FFQ	Women	Urban	AHEI-2010	287	71.7084	6.73425	53.4525	63.6108	66.3227	68.9326	69.694	71.4169	73.0795	74.1359	77.2925	80.5211	89.73
FFQ	Women	Urban	GDQS	287	20.9591	3.96651	10.25	15.65	17.5	19.5	20.1	21	21.75	22.5	24.45	26	31.5	21	177	89
FFQ	Women	Urban	GDQS-	287	9.1324	1.82156	4	7	8	8	9	9	10	10	11	12	15
FFQ	Women	Urban	GDQS+	287	11.8267	3.96204	2.25	6.65	8.5	9.5	10.5	11.5	12.5	13.5	15	17.25	23
FFQ	Women	Urban	MDD-W	287	5.91986	1.68411	2	4	4	5	5	6	6	7	7	8	10
FFQ	Women	Urban	PDQS-like Metric	287	21.6481	3.0802	14	17	19	20	21	22	22	23	24	25.4	30

## Sheet: Supplemental table 5
Supplemental table 5: Expanded results for Spearman correlations between metrics and diet quality outcomes
Footnote: Shading indicates direction and magnitude of correlations (dark red: most negative; white: zero; dark green: most positive), and statistical significance of correlations and Wolfe’s tests comparing metric-outcome correlations for the GDQS vs. other metrics (light blue: P<0.05, dark blue P<0.01, dark blue and boldface P<0.001).
						GDQS		P, Wolfe's test		GDQS+		P, Wolfe's test comparing this metric with the GDQS or GDQS-		GDQS-		P, Wolfe's test comparing this metric with the GDQS or GDQS+		PDQS-like Metric		P, Wolfe's test comparing this metric with the GDQS, GDQS+, or GDQS-			MDD-W		P, Wolfe's test comparing this metric with the GDQS, GDQS+, or GDQS-			AHEI-2010		P, Wolfe's test comparing this metric with the GDQS, GDQS+, or GDQS-
Instrument	Sex	Subgroup	Outcome group	Outcome	n	ρ	P	GDQS+	GDQS-	ρ	P	GDQS	GDQS-	ρ	P	GDQS	GDQS+	ρ	P	GDQS	GDQS+	GDQS-	ρ	P	GDQS	GDQS+	GDQS-	ρ	P	GDQS	GDQS+	GDQS-
24HR	Women	Dry Season	Anthropometry	BMI	769	-0.0252536	0.484379	0.60825	0.486923	-0.0045146	0.900531	0.60825	0.284155	-0.0399405	0.268629	0.486923	0.284155	-0.0230334	0.523617	0.0515723	0.166283	0.923103	0.0262517	0.467274	0.0382723	0.544354	0.116803	-0.0397028	0.271492	0.371127	0.152972	0.879724
24HR	Women	Wet Season	Anthropometry	BMI	800	0.0400852	0.25744	0.0063468	0.000445975	0.0950331	0.00714885	0.0063468	0.00017792	-0.109637	0.00189939	0.000445975	0.00017792	0.0759536	0.0317108	0.922074	0.344612	0.000384515	0.0263541	0.456653	0.53752	0.0080975	0.00320177	0.104411	0.00311007	0.0170406	0.506682	1.38169e-05
24HR	Women	Rural	Anthropometry	BMI	1283	0.00362579	0.896767	0.158249	0.0180963	0.0384865	0.168292	0.158249	0.00473635	-0.0647389	0.0203921	0.0180963	0.00473635	0.0439616	0.115514	0.858454	0.998057	0.00719526	-0.00281843	0.919666	0.73835	0.0184246	0.084467	0.0608783	0.0292206	0.038021	0.45086	0.000581162
24HR	Women	Total	Anthropometry	BMI	1571	0.00583879	0.817126	0.0260889	0.00266396	0.0445606	0.0774516	0.0260889	0.000569471	-0.0742115	0.00324887	0.00266396	0.000569471	0.0276442	0.2735	0.27241	0.150505	0.0163541	0.0186104	0.461052	0.499457	0.0743176	0.00319464	0.0323899	0.199452	0.270088	0.594962	0.00243186
24HR	Women	Urban	Anthropometry	BMI	286	0.0795828	0.179563	0.100806	0.865199	0.026819	0.651524	0.100806	0.401261	0.113927	0.05429	0.865199	0.401261	-0.00153904	0.979326	0.0058991	0.372866	0.214587	0.073328	0.216338	0.989543	0.272653	0.770424	-0.0625246	0.29198	0.00922766	0.100199	0.0401821
FFQ	Men	Dry Season	Anthropometry	BMI	478	-0.0450442	0.325739	1.48102e-06	0.00207758	0.0795333	0.0823777	1.48102e-06	3.71277e-05	-0.230103	3.65635e-07	0.00207758	3.71277e-05	-0.00822859	0.857596	0.365018	0.032541	0.000486233	0.151807	0.00086968	1.24278e-07	0.0793095	3.31613e-08	-0.0670008	0.14356	0.544889	0.00387105	0.027865
FFQ	Men	Wet Season	Anthropometry	BMI	487	-0.00084878	0.985094	8.4666e-05	0.000696253	0.101017	0.0257988	8.4666e-05	8.22969e-05	-0.171243	0.000146241	0.000696253	8.22969e-05	0.0120979	0.790008	0.61407	0.0214844	0.00113193	0.0826735	0.0683217	0.0336054	0.405039	6.69144e-05	0.00674697	0.881939	0.79144	0.0371202	0.00441878
FFQ	Men	Rural	Anthropometry	BMI	832	-0.000713067	0.983615	8.6072e-08	6.16709e-06	0.102402	0.00310579	8.6072e-08	1.40572e-07	-0.184768	7.97005e-08	6.16709e-06	1.40572e-07	0.0336578	0.332219	0.162383	0.0135694	6.97864e-07	0.0865997	0.0124594	0.00115013	0.294277	3.64447e-08	-0.0286281	0.409548	0.513122	0.000349614	0.00158589
FFQ	Men	Total	Anthropometry	BMI	965	-0.014797	0.64617	2.9522e-10	1.46083e-06	0.101217	0.00164239	2.9522e-10	3.05146e-09	-0.20413	1.54898e-10	1.46083e-06	3.05146e-09	0.00906231	0.77859	0.311895	0.000561676	4.3611e-07	0.128486	6.26074e-05	2.48563e-07	0.563332	2.32895e-12	-0.0220521	0.49383	0.801408	0.000217214	0.000131681
FFQ	Men	Urban	Anthropometry	BMI	130	-0.0490979	0.579079	0.0274166	0.0101915	-0.156839	0.0747475	0.0274166	0.0111498	0.182959	0.037203	0.0101915	0.0111498	-0.0560395	0.526554	0.926031	0.19259	0.0285675	-0.0195265	0.825476	0.900774	0.0823862	0.0951166	0.00732224	0.934105	0.782686	0.0955754	0.120742
FFQ	Women	Dry Season	Anthropometry	BMI	795	0.103272	0.0035565	6.89327e-05	2.34888e-08	0.173251	8.90287e-07	6.89327e-05	2.33904e-08	-0.135943	0.000120633	2.34888e-08	2.33904e-08	0.0370172	0.297207	0.0176977	5.21177e-05	8.03228e-05	0.198582	1.63574e-08	0.00143298	0.354021	1.19377e-09	0.0168665	0.634894	0.0474723	0.000298381	0.000465996
FFQ	Women	Wet Season	Anthropometry	BMI	799	0.0884352	0.0123931	0.000506252	3.22601e-07	0.145156	3.81384e-05	0.000506252	1.63468e-07	-0.145369	3.71389e-05	3.22601e-07	1.63468e-07	0.111749	0.00155759	0.194564	0.151694	2.81073e-08	0.103219	0.00349025	0.682547	0.0542519	8.80459e-06	0.0993664	0.00493401	0.513603	0.353686	4.02513e-07
FFQ	Women	Rural	Anthropometry	BMI	1311	0.0866021	0.00169772	0.00218601	1.9836e-07	0.124429	6.22608e-06	0.00218601	5.1047e-07	-0.0891502	0.00123235	1.9836e-07	5.1047e-07	0.0808558	0.00339386	0.786189	0.0936775	1.30464e-06	0.0873206	0.00155236	0.961378	0.0419052	2.9748e-05	0.0561183	0.0421962	0.431924	0.0319387	5.34187e-05
FFQ	Women	Total	Anthropometry	BMI	1596	0.0999419	6.34591e-05	1.32796e-07	8.62861e-15	0.163279	5.30975e-11	1.32796e-07	4.15557e-15	-0.144761	6.27354e-09	8.62861e-15	4.15557e-15	0.0720616	0.00397238	0.245204	2.53548e-05	2.00792e-11	0.155713	3.99935e-10	0.0103472	0.514776	3.0077e-14	0.0573002	0.022066	0.23041	0.000388679	9.41449e-10
FFQ	Women	Urban	Anthropometry	BMI	285	0.107698	0.0694568	0.0714979	0.96604	0.0469215	0.430066	0.0714979	0.611598	0.0954589	0.107808	0.96604	0.611598	0.0692713	0.243738	0.428545	0.82302	0.63211	0.078998	0.183565	0.502627	0.57318	0.798272	0.0383605	0.518933	0.434004	0.956905	0.542437
24HR	Women	Dry Season	Anthropometry	MUAC	769	0.013546	0.707624	0.811477	0.0794152	0.0410166	0.255934	0.811477	0.0829376	-0.0351037	0.330966	0.0794152	0.0829376	0.0190775	0.597344	0.373703	0.305256	0.374045	0.0245177	0.497206	0.627038	0.428747	0.148067	0.00372348	0.917893	0.394743	0.175821	0.455236
24HR	Women	Wet Season	Anthropometry	MUAC	800	-0.00386374	0.913113	0.0337469	0.0790246	0.0341362	0.334902	0.0337469	0.0169807	-0.0981631	0.00545525	0.0790246	0.0169807	0.0192742	0.586197	0.929385	0.374321	0.0484836	-0.00424421	0.904596	0.97038	0.121689	0.0272441	0.0789647	0.025519	0.00341342	0.0646079	0.000282264
24HR	Women	Rural	Anthropometry	MUAC	1283	0.00103605	0.970426	0.66071	0.0685388	0.0274107	0.326568	0.66071	0.0436601	-0.0535508	0.0551566	0.0685388	0.0436601	0.0335503	0.229788	0.505221	0.78065	0.0346731	-0.0137008	0.623927	0.376938	0.0180052	0.262974	0.0678632	0.0150478	0.0147534	0.0884015	0.000951817
24HR	Women	Total	Anthropometry	MUAC	1571	0.00399411	0.874311	0.101286	0.012718	0.0354969	0.159643	0.101286	0.00336368	-0.0663735	0.00849894	0.012718	0.00336368	0.0196648	0.436046	0.573286	0.21183	0.0425926	0.00764497	0.762059	0.899679	0.0989209	0.0132348	0.0402419	0.110847	0.152985	0.723491	0.00189261
24HR	Women	Urban	Anthropometry	MUAC	286	0.0722561	0.223147	0.341897	0.958933	0.0269978	0.649355	0.341897	0.665731	0.0893357	0.131759	0.958933	0.665731	-0.0133968	0.821529	0.0104838	0.193772	0.28607	0.0771801	0.193101	0.749854	0.191591	0.77007	-0.0537327	0.365265	0.0235544	0.102338	0.14431
FFQ	Men	Dry Season	Anthropometry	MUAC	478	-0.0204488	0.655632	4.77497e-07	0.000202293	0.105589	0.020948	4.77497e-07	4.17234e-06	-0.231849	2.96433e-07	0.000202293	4.17234e-06	-0.00624357	0.891704	0.815703	0.0122344	0.000411468	0.155319	0.000655395	4.62454e-06	0.231236	1.27727e-08	-0.103472	0.0236738	0.0368815	1.50599e-05	0.109266
FFQ	Men	Wet Season	Anthropometry	MUAC	487	0.014398	0.751292	0.000404137	0.000448706	0.100371	0.0267669	0.000404137	8.37979e-05	-0.176258	9.21696e-05	0.000448706	8.37979e-05	0.00704743	0.876722	0.997962	0.0168956	0.00190465	0.106132	0.0191436	0.0186797	0.86094	1.56772e-05	0.0612323	0.177314	0.240172	0.395327	0.000190599
FFQ	Men	Rural	Anthropometry	MUAC	832	0.011946	0.730794	3.14774e-07	2.02602e-06	0.104222	0.00261321	3.14774e-07	9.10873e-08	-0.185745	6.78888e-08	2.02602e-06	9.10873e-08	0.0222643	0.521318	0.64831	0.00504442	3.26225e-06	0.103832	0.00271251	0.00128534	0.908464	6.15802e-09	-0.028379	0.413637	0.259897	0.000251668	0.00169515
FFQ	Men	Total	Anthropometry	MUAC	965	-7.38882e-05	0.998171	2.8823e-09	3.77259e-07	0.103601	0.00126933	2.8823e-09	2.54481e-09	-0.201282	2.80339e-10	3.77259e-07	2.54481e-09	0.000253561	0.993723	0.954221	0.000205242	3.18795e-06	0.137866	1.72567e-05	1.08504e-06	0.209133	1.03408e-12	-0.0235562	0.464832	0.389102	9.09932e-05	0.000229514
FFQ	Men	Urban	Anthropometry	MUAC	130	-0.0419963	0.635203	0.0311044	0.018914	-0.155387	0.0775105	0.0311044	0.0138126	0.17577	0.0454647	0.018914	0.0138126	-0.068585	0.438133	0.695819	0.237471	0.0224304	-0.0758926	0.390788	0.547233	0.316755	0.0510528	-0.0174184	0.844065	0.811125	0.233083	0.0856938
FFQ	Women	Dry Season	Anthropometry	MUAC	795	0.0921086	0.00936293	0.00242609	4.3829e-06	0.141717	6.07754e-05	0.00242609	7.77052e-06	-0.102148	0.00393702	4.3829e-06	7.77052e-06	0.0331053	0.351225	0.032447	0.00148657	0.00209079	0.17741	4.79527e-07	0.00533063	0.127674	2.35916e-07	0.0346425	0.329299	0.213347	0.022555	0.00196381
FFQ	Women	Wet Season	Anthropometry	MUAC	799	0.10389	0.00328224	0.000357792	8.75676e-09	0.164036	3.14546e-06	0.000357792	6.69459e-09	-0.157816	7.39326e-06	8.75676e-09	6.69459e-09	0.0986028	0.0052773	0.819017	0.00543919	5.44136e-08	0.158885	6.39775e-06	0.0637558	0.535	1.05556e-08	0.115146	0.00111201	0.733851	0.200041	3.42863e-08
FFQ	Women	Rural	Anthropometry	MUAC	1311	0.0921849	0.000832546	0.0023502	3.31861e-08	0.129093	2.74083e-06	0.0023502	1.09081e-07	-0.0963649	0.00047591	3.31861e-08	1.09081e-07	0.0757054	0.00609844	0.806578	0.0243993	1.28639e-06	0.125892	4.82849e-06	0.12868	0.801286	7.12736e-08	0.0887257	0.00130065	0.971703	0.246293	6.83094e-07
FFQ	Women	Total	Anthropometry	MUAC	1596	0.100123	6.15312e-05	2.78824e-06	7.73262e-14	0.154811	5.0555e-10	2.78824e-06	9.31928e-14	-0.136095	4.81109e-08	7.73262e-14	9.31928e-14	0.0625362	0.0124612	0.0965979	1.03629e-05	1.45041e-09	0.171299	5.61773e-12	0.00104725	0.470542	2.6252e-15	0.0737036	0.00321751	0.438781	0.00859926	4.34598e-10
FFQ	Women	Urban	Anthropometry	MUAC	285	0.109641	0.0645455	0.177372	0.623057	0.0583322	0.32646	0.177372	0.972786	0.0705133	0.235367	0.623057	0.972786	0.0410511	0.490026	0.150261	0.570406	0.624791	0.0948032	0.11026	0.58981	0.489656	0.885988	0.00929509	0.875849	0.245618	0.649969	0.522202
24HR	Women	Dry Season	NCD risk	Diastolic BP	769	-0.123351	0.000607707	0.526412	0.0709975	-0.0995271	0.00573882	0.526412	0.650307	-0.0663887	0.0657607	0.0709975	0.650307	-0.102141	0.00457862	0.908988	0.985575	0.0600217	-0.062273	0.0843928	0.0433325	0.287082	0.773829	-0.108353	0.00262366	0.807861	0.841115	0.259918
24HR	Women	Wet Season	NCD risk	Diastolic BP	800	0.0513362	0.146866	0.383036	0.0172604	0.0797854	0.0240242	0.383036	0.0295011	-0.0584218	0.0986883	0.0172604	0.0295011	0.0559687	0.113695	0.889018	0.611883	0.0338641	0.0244178	0.490407	0.129166	0.0372933	0.162112	0.1011	0.00420431	0.0873486	0.160356	0.00259795
24HR	Women	Rural	NCD risk	Diastolic BP	1283	-0.0628815	0.0242979	0.233364	0.81741	-0.0267374	0.338595	0.233364	0.165353	-0.0919427	0.000976995	0.81741	0.165353	-0.0393241	0.159213	0.886886	0.735049	0.93164	-0.0380912	0.172708	0.593396	0.112011	0.207505	-0.00929742	0.739356	0.0791254	0.439579	0.131866
24HR	Women	Total	NCD risk	Diastolic BP	1571	-0.0384836	0.127339	0.312973	0.702107	-0.0103803	0.680988	0.312973	0.229864	-0.0633746	0.0119902	0.702107	0.229864	-0.0223962	0.375026	0.636489	0.882896	0.865422	-0.0309858	0.219648	0.911715	0.10243	0.398166	-0.00381568	0.879883	0.142749	0.435433	0.153742
24HR	Women	Urban	NCD risk	Diastolic BP	286	0.0830519	0.161272	0.682228	0.824389	0.0596058	0.315136	0.682228	0.917017	0.0855395	0.149045	0.824389	0.917017	0.0512402	0.387961	0.709836	0.788353	0.896041	0.0180012	0.761799	0.110877	0.430624	0.422314	0.0262376	0.658598	0.651589	0.708551	0.853573
FFQ	Men	Dry Season	NCD risk	Diastolic BP	483	0.0875535	0.0557655	0.531075	0.039481	0.104779	0.0219568	0.531075	0.0660602	-0.0316288	0.490276	0.039481	0.0660602	0.0559949	0.221715	0.243987	0.212315	0.217254	0.16486	0.000294906	0.0211878	0.0416304	0.00463457	0.00658119	0.885887	0.0553266	0.0329149	0.489846
FFQ	Men	Wet Season	NCD risk	Diastolic BP	493	0.0816499	0.0718239	0.448671	0.0513849	0.101871	0.0245648	0.448671	0.0851293	-0.0289419	0.524004	0.0513849	0.0851293	0.0731157	0.107063	0.660956	0.388311	0.144923	0.0933781	0.0394098	0.825723	0.629644	0.0692297	0.0879649	0.052381	0.996255	0.669904	0.113965
FFQ	Men	Rural	NCD risk	Diastolic BP	840	0.106166	0.00216674	0.591546	0.00396747	0.116461	0.000763634	0.591546	0.0166954	-0.019787	0.568716	0.00396747	0.0166954	0.0592658	0.0875585	0.0556978	0.0552705	0.139416	0.136038	8.27315e-05	0.258502	0.40227	0.00415175	0.0360383	0.299141	0.0295455	0.015368	0.312968
FFQ	Men	Total	NCD risk	Diastolic BP	976	0.0892102	0.0055507	0.332027	0.00347227	0.106953	0.000875777	0.332027	0.00976045	-0.0316398	0.326177	0.00347227	0.00976045	0.064953	0.04367	0.220778	0.100794	0.0531906	0.138468	1.58409e-05	0.052639	0.191129	0.000610522	0.0510735	0.112842	0.165906	0.057341	0.0932199
FFQ	Men	Urban	NCD risk	Diastolic BP	134	-0.0267434	0.762629	0.154762	0.0683318	-0.0989281	0.262795	0.154762	0.0493898	0.160838	0.0675433	0.0683318	0.0493898	0.118994	0.177519	0.0614656	0.0075412	0.591091	-0.0716975	0.417581	0.718671	0.5307	0.0715955	0.152655	0.0829349	0.0642668	0.0076389	0.907846
FFQ	Women	Dry Season	NCD risk	Diastolic BP	802	0.08341	0.0186625	0.605401	0.011459	0.101935	0.00401325	0.605401	0.0264942	-0.0206698	0.560603	0.011459	0.0264942	0.0394732	0.266285	0.0781274	0.0440839	0.177269	0.123797	0.000467833	0.156931	0.313314	0.0110329	-0.0110371	0.756013	0.0161669	0.00405538	0.865993
FFQ	Women	Wet Season	NCD risk	Diastolic BP	800	0.0121736	0.731162	0.150118	0.132921	0.0311584	0.379088	0.150118	0.113406	-0.0475878	0.179013	0.132921	0.113406	0.0451092	0.202757	0.0816627	0.646934	0.054967	0.0197895	0.576462	0.985981	0.486214	0.162152	0.0671871	0.0576536	0.0879612	0.355534	0.014247
FFQ	Women	Rural	NCD risk	Diastolic BP	1317	0.0473638	0.0864806	0.142447	0.00839858	0.0694326	0.0119156	0.142447	0.0125137	-0.0336495	0.223393	0.00839858	0.0125137	0.0324853	0.239832	0.661288	0.127243	0.0685927	0.0752873	0.00638637	0.199616	0.799861	0.00780636	0.0380164	0.168923	0.942476	0.257465	0.0539494
FFQ	Women	Total	NCD risk	Diastolic BP	1604	0.042113	0.0925999	0.163442	0.00927825	0.059559	0.01733	0.163442	0.0143732	-0.0304656	0.223821	0.00927825	0.0143732	0.0342041	0.172007	0.866744	0.217613	0.0437617	0.0627219	0.0122022	0.399877	0.892341	0.0128589	0.0218741	0.382505	0.501679	0.126588	0.10792
FFQ	Women	Urban	NCD risk	Diastolic BP	287	0.029207	0.62342	0.393772	0.64299	0.00342962	0.954032	0.393772	0.56694	0.0413595	0.486768	0.64299	0.56694	0.0567692	0.339612	0.733568	0.3877	0.855415	-0.0200109	0.736591	0.370059	0.5238	0.455444	-0.0530463	0.372276	0.160525	0.40382	0.227787
24HR	Women	Dry Season	NCD risk	Systolic BP	769	-0.0974923	0.00681825	0.417166	0.462305	-0.0757106	0.0358066	0.417166	0.770792	-0.0766605	0.0335424	0.462305	0.770792	-0.0819804	0.0229951	0.887025	0.987084	0.240717	-0.07303	0.0429091	0.344457	0.897376	0.74707	-0.0745106	0.0388517	0.581339	0.756912	0.890555
24HR	Women	Wet Season	NCD risk	Systolic BP	800	0.0515875	0.144895	0.748536	0.0107544	0.0798795	0.0238577	0.748536	0.0313826	-0.0646156	0.0677515	0.0107544	0.0313826	0.077931	0.0275153	0.956491	0.732532	0.00578433	0.010834	0.759633	0.0238574	0.00106552	0.40325	0.108475	0.00212347	0.0784284	0.231773	0.00119987
24HR	Women	Rural	NCD risk	Systolic BP	1283	-0.0419552	0.1331	0.131055	0.143939	-0.000829704	0.976314	0.131055	0.0138385	-0.109834	8.07187e-05	0.143939	0.0138385	-0.0112754	0.686587	0.664971	0.867968	0.222064	-0.0344101	0.218062	0.746101	0.0100037	0.099413	0.0145283	0.603127	0.0781766	0.917968	0.00967205
24HR	Women	Total	NCD risk	Systolic BP	1571	-0.0220113	0.383291	0.390845	0.203455	0.0047769	0.849946	0.390845	0.0752584	-0.0704833	0.00519129	0.203455	0.0752584	0.000348453	0.988989	0.49959	0.746355	0.28389	-0.0351447	0.163828	0.236409	0.011912	0.454856	0.0191462	0.448246	0.0938567	0.575673	0.020365
24HR	Women	Urban	NCD risk	Systolic BP	286	0.071285	0.229445	0.184133	0.783957	0.0250318	0.673362	0.184133	0.398231	0.107446	0.0696188	0.783957	0.398231	0.0440615	0.457939	0.857571	0.384071	0.896151	-0.0242943	0.682456	0.0365736	0.213957	0.0793931	0.0319809	0.590153	0.91016	0.236133	0.659698
FFQ	Men	Dry Season	NCD risk	Systolic BP	483	0.115536	0.0114769	0.735965	0.0917925	0.108084	0.018088	0.735965	0.269922	0.0265994	0.561828	0.0917925	0.269922	0.0691374	0.131193	0.111965	0.311379	0.6214	0.146982	0.0012703	0.312085	0.130069	0.0882248	-0.029823	0.515393	0.00259923	0.00310143	0.370145
FFQ	Men	Wet Season	NCD risk	Systolic BP	493	0.0855448	0.0592387	0.172811	0.0169884	0.120956	0.00753511	0.172811	0.0262889	-0.050222	0.26866	0.0169884	0.0262889	0.0997684	0.0276982	0.730072	0.445998	0.0188153	0.0836797	0.0650168	0.809244	0.2219	0.0639728	0.101851	0.0245932	0.844724	0.578457	0.0362581
FFQ	Men	Rural	NCD risk	Systolic BP	840	0.126354	0.000258409	0.463573	0.000440045	0.142983	3.48283e-05	0.463573	0.00413427	-0.0225639	0.515727	0.000440045	0.00413427	0.0927697	0.00741429	0.18974	0.0786752	0.0237254	0.131494	0.000142548	0.77611	0.874826	0.00540102	0.039186	0.258885	0.017029	0.00191437	0.289411
FFQ	Men	Total	NCD risk	Systolic BP	976	0.106503	0.000921064	0.556908	0.00259113	0.119133	0.000207909	0.556908	0.0142586	-0.0132705	0.680541	0.00259113	0.0142586	0.0897576	0.00526607	0.386096	0.226475	0.0332613	0.123116	0.000125997	0.53752	0.736659	0.00638485	0.0436824	0.175144	0.0484808	0.0111167	0.308635
FFQ	Men	Urban	NCD risk	Systolic BP	134	-0.0266676	0.763281	0.033136	0.0167931	-0.131139	0.13696	0.033136	0.0083787	0.208982	0.0170257	0.0167931	0.0083787	0.0856075	0.332831	0.211471	0.00843662	0.289353	-0.103844	0.239694	0.326118	0.77934	0.0117388	0.0488627	0.580901	0.692985	0.0926118	0.128446
FFQ	Women	Dry Season	NCD risk	Systolic BP	802	0.0658349	0.0635455	0.898004	0.142871	0.0725949	0.0407222	0.898004	0.278229	0.0151897	0.668916	0.142871	0.278229	0.036777	0.300354	0.27202	0.293777	0.5149	0.0937212	0.00818837	0.317561	0.268627	0.204484	-0.0281722	0.427635	0.0130507	0.00998558	0.448386
FFQ	Women	Wet Season	NCD risk	Systolic BP	800	0.0906838	0.0103296	0.994013	0.0375785	0.0877116	0.0131306	0.994013	0.121929	0.0108401	0.75965	0.0375785	0.121929	0.123889	0.000448152	0.0348815	0.168022	0.016074	0.0330947	0.350168	0.00480315	0.0030395	0.568317	0.138594	8.4799e-05	0.194901	0.141071	0.00804909
FFQ	Women	Rural	NCD risk	Systolic BP	1317	0.0739508	0.00739074	0.321442	0.0039425	0.0899538	0.00111205	0.321442	0.0133046	-0.0149919	0.587588	0.0039425	0.0133046	0.0774218	0.0050347	0.462695	0.727173	0.0080048	0.0846879	0.00214815	0.812744	0.575768	0.0200725	0.0680576	0.0137121	0.77406	0.451266	0.0207439
FFQ	Women	Total	NCD risk	Systolic BP	1604	0.0798637	0.00140728	0.968147	0.0113697	0.0816319	0.00109819	0.968147	0.0606413	0.0128978	0.606633	0.0113697	0.0606413	0.0801057	0.00136069	0.556619	0.996238	0.032019	0.0662287	0.00812892	0.25002	0.226674	0.166886	0.0570343	0.0226916	0.337642	0.35607	0.147593
FFQ	Women	Urban	NCD risk	Systolic BP	287	0.123475	0.0372223	0.0654939	0.869404	0.0690921	0.244962	0.0654939	0.437045	0.125399	0.0343413	0.869404	0.437045	0.0955675	0.107406	0.489626	0.421787	0.714932	0.0238462	0.688524	0.0282701	0.189001	0.206541	-0.00391498	0.947535	0.0490336	0.274288	0.146615
24HR	Women	Dry Season	Nutrient adequacy	Calcium intake (energy-adjusted)	781	0.137548	0.000115179	0.0768787	0.00266039	0.140074	8.57733e-05	0.0768787	0.000470799	-0.00773872	0.829045	0.00266039	0.000470799	0.0330704	0.356022	3.2938e-07	3.98539e-10	0.0700424	0.210559	2.82145e-09	0.00723517	0.0498821	1.00188e-09	0.128852	0.000305921	0.71672	0.562921	0.000300515
24HR	Women	Wet Season	Nutrient adequacy	Calcium intake (energy-adjusted)	810	0.144609	3.61136e-05	0.00350616	7.83097e-07	0.172053	8.39592e-07	0.00350616	3.35611e-07	-0.0526379	0.134439	7.83097e-07	3.35611e-07	0.0602973	0.0863449	2.49067e-11	8.23158e-13	0.00104393	0.207131	2.67156e-09	0.00471346	0.225103	3.86661e-10	0.129624	0.000216386	0.680492	0.186616	1.61319e-05
24HR	Women	Rural	Nutrient adequacy	Calcium intake (energy-adjusted)	1298	0.163096	3.42237e-09	0.0161126	2.51764e-07	0.167154	1.36931e-09	0.0161126	1.85538e-06	-0.003285	0.905879	2.51764e-07	1.85538e-06	0.0585985	0.0347765	2.55404e-14	2.88628e-17	0.00217276	0.232513	0	0.000680153	8.9803e-05	2.53508e-15	0.141566	3.03594e-07	0.290604	0.322768	2.42441e-06
24HR	Women	Total	Nutrient adequacy	Calcium intake (energy-adjusted)	1593	0.136093	4.95525e-08	0.000659117	5.07091e-08	0.151364	1.26669e-09	0.000659117	2.09405e-09	-0.0276584	0.269915	5.07091e-08	2.09405e-09	0.0429243	0.0867757	1.33618e-14	2.49281e-20	0.000433571	0.206895	0	6.43733e-05	0.340007	1.20577e-18	0.122306	9.77728e-07	0.544048	0.144441	5.28918e-08
24HR	Women	Urban	Nutrient adequacy	Calcium intake (energy-adjusted)	293	0.0332584	0.570703	0.000551359	0.0163111	0.0967307	0.0984201	0.000551359	0.000424195	-0.143841	0.0137217	0.0163111	0.000424195	-0.0221611	0.705608	0.0603215	6.77605e-05	0.0196134	0.111892	0.0557334	0.0364556	0.714303	5.21787e-05	0.0562482	0.337328	0.369348	0.270718	0.00128241
FFQ	Men	Dry Season	Nutrient adequacy	Calcium intake (energy-adjusted)	483	0.190382	2.53322e-05	0.000950142	0.566132	0.117727	0.00960834	0.000950142	0.594216	0.155249	0.000617328	0.566132	0.594216	0.090577	0.0466385	0.000188708	0.51349	0.19159	0.240348	8.93825e-08	0.273401	2.97299e-05	0.307898	0.0499525	0.273228	0.00335013	0.262613	0.167214
FFQ	Men	Wet Season	Nutrient adequacy	Calcium intake (energy-adjusted)	493	0.132642	0.00317057	0.0212162	0.915215	0.0634581	0.159475	0.0212162	0.467894	0.116556	0.00959105	0.915215	0.467894	0.100678	0.0253891	0.194843	0.42588	0.72763	0.172402	0.000119535	0.307425	0.000227693	0.37313	0.142051	0.00156645	0.86669	0.175491	0.71327
FFQ	Men	Rural	Nutrient adequacy	Calcium intake (energy-adjusted)	840	0.162457	2.21323e-06	7.47315e-05	0.85616	0.0814239	0.0182604	7.47315e-05	0.256263	0.143435	3.01201e-05	0.85616	0.256263	0.0955616	0.00557369	0.00100839	0.864216	0.25896	0.21085	6.76748e-10	0.153745	2.10476e-08	0.221996	0.0874961	0.0111817	0.0153115	0.92961	0.332134
FFQ	Men	Total	Nutrient adequacy	Calcium intake (energy-adjusted)	976	0.170911	7.77989e-08	0.000423659	0.269794	0.10861	0.00067684	0.000423659	0.823029	0.117697	0.000228636	0.269794	0.823029	0.107638	0.000756619	0.0006064	0.821895	0.788626	0.223504	1.62848e-12	0.056519	4.43237e-08	0.036558	0.0975429	0.00228302	0.0120862	0.732912	0.881631
FFQ	Men	Urban	Nutrient adequacy	Calcium intake (energy-adjusted)	134	0.358567	2.0983e-05	0.00530203	0.467765	0.253435	0.00313038	0.00530203	0.978643	0.276523	0.00121939	0.467765	0.978643	0.355211	2.53653e-05	0.750517	0.250614	0.485049	0.208794	0.015475	0.054001	0.604852	0.561897	0.239786	0.00526183	0.241973	0.909581	0.828416
FFQ	Women	Dry Season	Nutrient adequacy	Calcium intake (energy-adjusted)	802	0.192431	3.96312e-08	3.54415e-05	0.0796016	0.123611	0.000450435	3.54415e-05	0.960555	0.123329	0.000464299	0.0796016	0.960555	0.0763683	0.0305792	1.83775e-07	0.0962909	0.317327	0.199236	1.26569e-08	0.847539	0.000380239	0.210649	-0.00789954	0.82325	2.88417e-08	0.000740061	0.0153911
FFQ	Women	Wet Season	Nutrient adequacy	Calcium intake (energy-adjusted)	800	0.0613623	0.0828276	2.41288e-07	0.00451747	-0.028878	0.414679	2.41288e-07	0.000126287	0.175726	5.68895e-07	0.00451747	0.000126287	0.0160475	0.650397	0.00946024	0.154544	0.000622384	0.109719	0.00188454	0.138335	8.54747e-10	0.148215	0.0135218	0.702556	0.0547564	0.223177	0.00244453
FFQ	Women	Rural	Nutrient adequacy	Calcium intake (energy-adjusted)	1317	0.0969857	0.000424075	4.67522e-09	0.0695281	0.0153028	0.578996	4.67522e-09	0.00093729	0.155895	1.29329e-08	0.0695281	0.00093729	0.0261919	0.342226	4.31661e-06	0.760617	0.000329568	0.133008	1.27329e-06	0.249837	3.34421e-12	0.435988	-0.000946564	0.972623	4.26732e-05	0.542242	0.000181517
FFQ	Women	Total	Nutrient adequacy	Calcium intake (energy-adjusted)	1604	0.128193	2.58573e-07	1.63401e-10	0.524297	0.0512473	0.0401501	1.63401e-10	0.0129547	0.14554	4.75514e-09	0.524297	0.0129547	0.0535112	0.0321143	9.76243e-08	0.835146	0.00440398	0.160957	8.95533e-11	0.228796	2.27111e-12	0.879701	0.00560606	0.822485	1.44917e-07	0.0805104	0.000249869
FFQ	Women	Urban	Nutrient adequacy	Calcium intake (energy-adjusted)	287	0.304143	1.48e-07	1.11613e-05	0.30717	0.194025	0.000952825	1.11613e-05	0.701319	0.216984	0.000212126	0.30717	0.701319	0.251123	1.67056e-05	0.0905776	0.581467	0.968571	0.28809	6.87307e-07	0.628912	0.0230847	0.637886	0.0674808	0.254492	0.000896656	0.0970417	0.0569933
24HR	Women	Dry Season	Nutrient adequacy	Calcium intake (unadjusted)	781	0.150462	2.41933e-05	0.000152078	8.84403e-08	0.191489	6.93557e-08	0.000152078	5.50948e-09	-0.0788211	0.0276185	8.84403e-08	5.50948e-09	0.0454322	0.204696	1.63022e-07	1.57235e-14	0.000533714	0.265416	4.66294e-14	7.93892e-05	0.0489528	1.14079e-17	0.168151	2.29699e-06	0.348658	0.559141	6.87057e-09
24HR	Women	Wet Season	Nutrient adequacy	Calcium intake (unadjusted)	810	0.226676	6.73344e-11	0.00135593	3.00017e-17	0.272228	3.10862e-15	0.00135593	4.19667e-15	-0.0931233	0.0080015	3.00017e-17	4.19667e-15	0.126564	0.000304965	2.4578e-13	2.19469e-16	3.83404e-09	0.283129	2.22045e-16	0.111306	0.405826	1.97624e-16	0.249315	6.07958e-13	0.357232	0.710574	5.85403e-14
24HR	Women	Rural	Nutrient adequacy	Calcium intake (unadjusted)	1298	0.198011	6.09068e-13	0.00241232	1.06961e-13	0.221988	4.44089e-16	0.00241232	2.23062e-11	-0.0417405	0.132833	1.06961e-13	2.23062e-11	0.0929034	0.000804829	1.06509e-14	4.12526e-19	2.96618e-06	0.269551	0	0.00589607	0.0254922	1.59584e-21	0.218372	1.77636e-15	0.35159	0.9524	1.47145e-14
24HR	Women	Total	Nutrient adequacy	Calcium intake (unadjusted)	1593	0.187785	4.13003e-14	8.0498e-07	4.31077e-22	0.232294	0	8.0498e-07	1.07431e-21	-0.0796476	0.0014652	4.31077e-22	1.07431e-21	0.0866161	0.000538479	3.97721e-17	1.15998e-27	2.10507e-10	0.272234	0	0.000323239	0.946337	2.74109e-32	0.209505	0	0.166161	0.524849	5.58709e-21
24HR	Women	Urban	Nutrient adequacy	Calcium intake (unadjusted)	293	0.161483	0.00559645	4.06083e-06	4.25859e-11	0.269624	2.83416e-06	4.06083e-06	3.95729e-12	-0.213043	0.000239367	4.25859e-11	3.95729e-12	0.0778198	0.184052	0.000615517	1.8199e-09	2.32126e-07	0.277557	1.39412e-06	0.0301505	0.499586	1.32183e-12	0.170953	0.0033314	0.350519	0.0958796	4.88058e-08
FFQ	Men	Dry Season	Nutrient adequacy	Calcium intake (unadjusted)	483	0.247833	3.41105e-08	5.0589e-05	1.72756e-15	0.360046	4.44089e-16	5.0589e-05	7.67491e-15	-0.203349	6.64887e-06	1.72756e-15	7.67491e-15	0.1394	0.00213556	0.000381892	3.49319e-08	2.23496e-09	0.376039	0	0.000495745	0.642198	1.59809e-16	0.106069	0.0197189	0.00368709	1.45546e-06	3.51785e-07
FFQ	Men	Wet Season	Nutrient adequacy	Calcium intake (unadjusted)	493	0.251978	1.40804e-08	0.000179501	3.55093e-15	0.350886	8.88178e-16	0.000179501	5.79234e-14	-0.185803	3.30703e-05	3.55093e-15	5.79234e-14	0.174421	9.90865e-05	0.0103247	3.87562e-06	5.25138e-09	0.359866	0	0.00443514	0.97875	8.48966e-16	0.164002	0.00025521	0.0167406	1.31473e-05	1.0547e-07
FFQ	Men	Rural	Nutrient adequacy	Calcium intake (unadjusted)	840	0.270897	1.33227e-15	2.00716e-06	1.53517e-25	0.36297	0	2.00716e-06	3.0411e-23	-0.180537	1.379e-07	1.53517e-25	3.0411e-23	0.185389	6.2302e-08	0.000402463	1.54941e-09	7.89922e-16	0.373119	0	0.000285442	0.924885	1.0365e-26	0.15746	4.53013e-06	0.000529238	1.49186e-08	3.20285e-12
FFQ	Men	Total	Nutrient adequacy	Calcium intake (unadjusted)	976	0.248001	3.77476e-15	1.19583e-08	7.45284e-30	0.357424	0	1.19583e-08	3.96404e-28	-0.202063	1.88576e-10	7.45284e-30	3.96404e-28	0.166496	1.68225e-07	0.000163341	2.9835e-12	1.08462e-18	0.373774	0	2.49068e-06	0.76197	1.50654e-32	0.135721	2.09684e-05	0.000267948	7.22718e-11	4.1426e-14
FFQ	Men	Urban	Nutrient adequacy	Calcium intake (unadjusted)	134	0.112511	0.195553	0.0159098	0.000681039	0.245986	0.00417036	0.0159098	0.000253608	-0.21974	0.0107382	0.000681039	0.000253608	0.0475048	0.58571	0.142559	0.00438808	0.0100051	0.305218	0.000335767	0.0234247	0.557616	2.57324e-05	-0.0634646	0.466302	0.0657742	0.00142518	0.175172
FFQ	Women	Dry Season	Nutrient adequacy	Calcium intake (unadjusted)	802	0.231415	3.27582e-11	2.15841e-11	1.3004e-29	0.35218	0	2.15841e-11	1.33567e-28	-0.259976	7.43849e-14	1.3004e-29	1.33567e-28	0.0555319	0.11609	1.25865e-12	1.38038e-21	2.72251e-13	0.344337	0	5.46432e-05	0.511174	3.81532e-28	0.0117809	0.739043	2.37794e-09	5.53466e-18	4.03787e-09
FFQ	Women	Wet Season	Nutrient adequacy	Calcium intake (unadjusted)	800	0.17856	3.70615e-07	9.88455e-08	2.26595e-17	0.276613	1.77636e-15	9.88455e-08	1.55956e-17	-0.216206	6.45485e-10	2.26595e-17	1.55956e-17	0.0961991	0.00646954	0.000219551	2.41132e-11	5.56111e-10	0.3175	0	3.44998e-06	0.161733	1.09853e-21	0.145294	3.70685e-05	0.329267	6.51788e-05	2.63846e-12
FFQ	Women	Rural	Nutrient adequacy	Calcium intake (unadjusted)	1317	0.191608	2.34923e-12	2.21553e-13	1.16309e-32	0.292993	0	2.21553e-13	6.22051e-32	-0.223452	2.22045e-16	1.16309e-32	6.22051e-32	0.0909979	0.000946092	8.81491e-08	3.5301e-20	1.28768e-17	0.308333	0	1.80292e-07	0.571136	1.18747e-35	0.128556	2.86392e-06	0.0138032	8.22024e-10	3.82024e-20
FFQ	Women	Total	Nutrient adequacy	Calcium intake (unadjusted)	1604	0.204829	0	1.01649e-17	1.96954e-45	0.315521	0	1.01649e-17	7.15411e-45	-0.242608	0	1.96954e-45	7.15411e-45	0.0844629	0.000708806	7.08981e-13	3.74205e-29	3.61767e-23	0.336337	0	1.72116e-10	0.456628	2.93204e-50	0.081041	0.00116014	6.56659e-07	1.9416e-19	7.46513e-21
FFQ	Women	Urban	Nutrient adequacy	Calcium intake (unadjusted)	287	0.29771	2.76928e-07	0.0010439	1.15423e-13	0.393172	4.77751e-12	0.0010439	1.89983e-12	-0.237886	4.68009e-05	1.15423e-13	1.89983e-12	0.110878	0.0606566	5.8573e-06	5.07066e-09	1.76529e-05	0.422883	7.06102e-14	0.0120108	0.877887	2.00964e-14	-0.154609	0.00870039	1.50916e-10	9.76356e-14	0.46574
24HR	Women	Dry Season	Nutrient adequacy	Ferritin	395	-0.0627372	0.211126	0.000274219	0.0151462	0.0486608	0.332284	0.000274219	0.00118834	-0.204079	4.00838e-05	0.0151462	0.00118834	0.092565	0.0647253	0.000165331	0.127004	6.87567e-05	-0.0807456	0.107297	0.62048	0.00108588	0.0840095	0.0165898	0.741125	0.0314654	0.893883	0.00186247
24HR	Women	Wet Season	Nutrient adequacy	Ferritin	362	0.112729	0.0313059	1.68187e-05	8.66485e-08	0.242234	2.84225e-06	1.68187e-05	1.13738e-08	-0.243394	2.53825e-06	8.66485e-08	1.13738e-08	0.263863	3.14176e-07	0.000356068	0.38353	1.98357e-09	0.125919	0.0160835	0.651823	0.00374677	3.67243e-06	0.209365	5.5549e-05	0.049184	0.517786	3.13081e-07
24HR	Women	Rural	Nutrient adequacy	Ferritin	623	0.0490851	0.219682	5.28504e-09	2.48216e-10	0.184726	3.2172e-06	5.28504e-09	1.9499e-12	-0.252704	1.36667e-10	2.48216e-10	1.9499e-12	0.228391	7.28988e-09	7.00895e-08	0.044723	1.40496e-14	0.0411297	0.303824	0.356109	5.58687e-07	1.87709e-06	0.153327	0.000115987	0.00372987	0.464284	2.50131e-10
24HR	Women	Total	Nutrient adequacy	Ferritin	755	0.0213619	0.556008	4.59338e-08	3.77517e-08	0.142591	7.81897e-05	4.59338e-08	2.64068e-10	-0.220984	6.98243e-10	3.77517e-08	2.64068e-10	0.177164	8.59011e-07	9.38176e-08	0.0628867	1.73133e-12	0.020985	0.563001	0.464215	4.64646e-05	8.00096e-06	0.109247	0.00252966	0.00435922	0.558459	7.44701e-09
24HR	Women	Urban	Nutrient adequacy	Ferritin	132	-0.0437432	0.614427	0.752833	0.512787	-0.0443312	0.609671	0.752833	0.609172	0.000931628	0.991444	0.512787	0.609172	-0.0181104	0.834851	0.372511	0.500738	0.997098	-0.0669191	0.44061	0.41564	0.566199	0.641693	-0.0399888	0.645163	0.60924	0.524152	0.933931
FFQ	Men	Dry Season	Nutrient adequacy	Ferritin	435	-0.145829	0.00229553	0.02526	0.536412	-0.0748726	0.118928	0.02526	0.617406	-0.115719	0.015749	0.536412	0.617406	-0.0594785	0.215698	0.00691467	0.649174	0.364173	-0.0674338	0.16032	0.0123246	0.814561	0.477562	-0.0726444	0.130341	0.205349	0.93574	0.629322
FFQ	Men	Wet Season	Nutrient adequacy	Ferritin	435	0.0821739	0.0869266	0.189321	0.00548526	0.112784	0.0186205	0.189321	0.0184337	-0.0624201	0.193808	0.00548526	0.0184337	0.110482	0.0211824	0.23178	0.999135	0.00675741	0.0905445	0.0591738	0.75656	0.545916	0.0177465	0.0460409	0.338061	0.376158	0.118156	0.159078
FFQ	Men	Rural	Nutrient adequacy	Ferritin	766	-0.0462129	0.201385	0.0806358	0.561301	-0.00570071	0.874835	0.0806358	0.309085	-0.0606203	0.0936264	0.561301	0.309085	0.0346209	0.338611	0.000378139	0.14349	0.0338279	-0.0487014	0.178143	0.781358	0.0864445	0.519765	-0.0196733	0.586678	0.53946	0.662332	0.506441
FFQ	Men	Total	Nutrient adequacy	Ferritin	869	-0.0338835	0.318427	0.0162086	0.178413	0.0163401	0.630498	0.0162086	0.0728182	-0.0837154	0.0135638	0.178413	0.0728182	0.0198139	0.559686	0.00868569	0.902116	0.0235234	0.00608751	0.857784	0.0893867	0.65406	0.0502836	-0.021698	0.522962	0.906252	0.224913	0.304594
FFQ	Men	Urban	Nutrient adequacy	Ferritin	102	0.11036	0.269499	0.233503	0.621988	0.0108228	0.914026	0.233503	0.4226	0.100328	0.315713	0.621988	0.4226	-0.0715476	0.474853	0.0418166	0.281299	0.130577	0.145956	0.143256	0.75315	0.0692244	0.993741	-0.0605764	0.545307	0.100057	0.604974	0.193663
FFQ	Women	Dry Season	Nutrient adequacy	Ferritin	415	-0.0495313	0.314125	0.457234	0.787932	-0.0264233	0.591438	0.457234	0.941219	-0.0411313	0.403304	0.787932	0.941219	0.0658536	0.180588	0.000360041	0.0257704	0.0893607	-0.104605	0.0331405	0.112259	0.00361354	0.328883	-0.0445714	0.365095	0.711853	0.963588	0.966226
FFQ	Women	Wet Season	Nutrient adequacy	Ferritin	365	0.101966	0.0515999	0.144822	0.00375621	0.14698	0.00489737	0.144822	0.0049815	-0.0720969	0.169294	0.00375621	0.0049815	0.159308	0.00226834	0.0289466	0.52133	0.000165881	0.038052	0.468604	0.152963	0.00291663	0.12353	0.134311	0.0102035	0.367898	0.967255	0.00450422
FFQ	Women	Rural	Nutrient adequacy	Ferritin	651	0.0054747	0.88912	0.178714	0.239556	0.0398609	0.309873	0.178714	0.169498	-0.0418709	0.28609	0.239556	0.169498	0.126647	0.00120286	4.73637e-07	0.00209701	0.000177708	-0.0900473	0.021574	0.00173051	3.26638e-07	0.426796	0.0283165	0.47076	0.250956	0.64786	0.158076
FFQ	Women	Total	Nutrient adequacy	Ferritin	782	0.0225443	0.529018	0.124547	0.0880788	0.0547777	0.125889	0.124547	0.0510893	-0.0554325	0.12142	0.0880788	0.0510893	0.11248	0.00163054	2.53693e-05	0.0331529	0.000167505	-0.0377616	0.291579	0.0286685	2.92436e-05	0.753071	0.0397624	0.266746	0.412621	0.967299	0.0475792
FFQ	Women	Urban	Nutrient adequacy	Ferritin	132	0.102938	0.240179	0.101724	0.756028	0.0564616	0.5202	0.101724	0.439197	0.147794	0.0908033	0.756028	0.439197	0.0568569	0.517278	0.648547	0.794357	0.490848	0.0662275	0.450556	0.43022	0.861604	0.455456	0.198166	0.0227425	0.558998	0.357189	0.581761
24HR	Women	Dry Season	Nutrient adequacy	Fiber intake (energy-adjusted)	781	0.0402456	0.261279	0.00146017	0.000390179	0.0988494	0.00569522	0.00146017	7.42999e-07	-0.112583	0.00162569	0.000390179	7.42999e-07	0.137835	0.000111415	0.00203488	0.357049	3.13882e-08	0.0129984	0.716836	0.615573	0.00569938	0.000921951	0.113502	0.00148724	0.0127282	0.920111	1.38411e-07
24HR	Women	Wet Season	Nutrient adequacy	Fiber intake (energy-adjusted)	810	0.00259381	0.941243	7.25298e-06	0.00809038	0.0608859	0.0833137	7.25298e-06	8.34135e-05	-0.093312	0.00787446	0.00809038	8.34135e-05	0.0294757	0.402154	0.417349	0.0269885	0.000454896	-0.00919633	0.793835	0.0811916	0.673841	0.0100108	0.0198597	0.572482	0.29014	0.349107	0.00152522
24HR	Women	Rural	Nutrient adequacy	Fiber intake (energy-adjusted)	1298	0.0426076	0.124962	0.000289746	9.46126e-05	0.0854322	0.00206584	0.000289746	7.08176e-07	-0.0761406	0.00606002	9.46126e-05	7.08176e-07	0.0865056	0.0018119	0.0904938	0.28422	8.63245e-08	0.0282889	0.308485	0.58691	0.219734	0.000514831	0.0542288	0.0507843	0.32554	0.205378	7.48333e-06
24HR	Women	Total	Nutrient adequacy	Fiber intake (energy-adjusted)	1593	0.0243078	0.332264	6.97119e-08	1.09443e-05	0.0823469	0.00100304	6.97119e-08	3.30598e-10	-0.102523	4.14e-05	1.09443e-05	3.30598e-10	0.0862957	0.000564753	0.00116192	0.449978	3.97491e-11	0.00271858	0.913663	0.596213	0.000850127	4.11213e-05	0.0697639	0.005342	0.0133485	0.61241	2.2672e-09
24HR	Women	Urban	Nutrient adequacy	Fiber intake (energy-adjusted)	293	-0.0240866	0.68137	8.81005e-06	0.0703469	0.0755299	0.197336	8.81005e-06	0.00122398	-0.175456	0.00257915	0.0703469	0.00122398	0.126484	0.0304261	6.35309e-07	0.18893	2.11777e-05	-0.103807	0.0760486	0.410066	0.0108904	0.141268	0.149492	0.010396	0.000348034	0.0749996	1.10103e-05
FFQ	Men	Dry Season	Nutrient adequacy	Fiber intake (energy-adjusted)	483	0.279923	3.81044e-10	0.000160258	0.102541	0.171021	0.000158926	0.000160258	0.905471	0.182973	5.23195e-05	0.102541	0.905471	0.289452	8.92122e-11	0.950297	0.00858345	0.0672069	0.121268	0.00762829	3.00244e-05	0.145315	0.350628	0.276402	6.42639e-10	0.991674	0.0381816	0.0819378
FFQ	Men	Wet Season	Nutrient adequacy	Fiber intake (energy-adjusted)	493	0.101187	0.0246545	0.588261	0.0165135	0.108134	0.0163091	0.588261	0.0375458	-0.0312284	0.489068	0.0165135	0.0375458	0.105594	0.0190186	0.897129	0.996902	0.0172301	0.0787247	0.0807683	0.443451	0.367297	0.08266	0.176341	8.27277e-05	0.135978	0.146515	0.000563672
FFQ	Men	Rural	Nutrient adequacy	Fiber intake (energy-adjusted)	840	0.16315	2.00039e-06	0.111623	0.0113882	0.123056	0.000350509	0.111623	0.17364	0.0542619	0.116072	0.0113882	0.17364	0.164623	1.61157e-06	0.697056	0.245149	0.0145783	0.102098	0.00305234	0.0198318	0.400144	0.393675	0.211534	5.94393e-10	0.193154	0.0116907	0.000327765
FFQ	Men	Total	Nutrient adequacy	Fiber intake (energy-adjusted)	976	0.19663	5.80576e-10	0.0320337	0.00124177	0.148599	3.1263e-06	0.0320337	0.0925387	0.0701721	0.0283695	0.00124177	0.0925387	0.203553	1.37758e-10	0.938659	0.0753121	0.000840608	0.106589	0.000852424	0.0011472	0.0893264	0.445816	0.232091	2.10498e-13	0.300841	0.0123386	6.64006e-05
FFQ	Men	Urban	Nutrient adequacy	Fiber intake (energy-adjusted)	134	0.35969	1.9683e-05	0.82589	0.00931805	0.348196	3.74506e-05	0.82589	0.048519	0.0879414	0.312295	0.00931805	0.048519	0.412739	7.20327e-07	0.642192	0.491264	0.0013708	0.189216	0.0285506	0.0994805	0.056311	0.468522	0.305104	0.000337594	0.6177	0.782272	0.0606141
FFQ	Women	Dry Season	Nutrient adequacy	Fiber intake (energy-adjusted)	802	0.160834	4.70597e-06	0.204972	0.00518158	0.145238	3.65024e-05	0.204972	0.0508104	0.0241685	0.494307	0.00518158	0.0508104	0.177717	4.07572e-07	0.50448	0.331233	0.00205535	0.113055	0.00134146	0.0965803	0.186737	0.148126	0.205633	4.17071e-09	0.367728	0.167453	4.2813e-05
FFQ	Women	Wet Season	Nutrient adequacy	Fiber intake (energy-adjusted)	800	0.1037	0.00332026	0.439846	0.0515829	0.0924622	0.00887728	0.439846	0.162229	0.0191399	0.588811	0.0515829	0.162229	0.143066	4.88433e-05	0.236407	0.16965	0.00852679	0.0765693	0.0303494	0.341698	0.618331	0.247166	0.17435	6.98744e-07	0.0170873	0.0197125	0.000797008
FFQ	Women	Rural	Nutrient adequacy	Fiber intake (energy-adjusted)	1317	0.121277	1.01792e-05	0.604208	0.00138647	0.114786	2.97352e-05	0.604208	0.0158073	0.0067598	0.806389	0.00138647	0.0158073	0.155619	1.37289e-08	0.166019	0.160962	6.74493e-05	0.104461	0.000146027	0.449839	0.620204	0.0249694	0.195269	8.76632e-13	0.0110806	0.00981605	2.19448e-07
FFQ	Women	Total	Nutrient adequacy	Fiber intake (energy-adjusted)	1604	0.138403	2.6138e-08	0.19144	0.000369142	0.126163	3.99588e-07	0.19144	0.0105088	0.0207503	0.406262	0.000369142	0.0105088	0.171881	4.20508e-12	0.120456	0.0773894	9.76373e-06	0.099777	6.25591e-05	0.0687119	0.186784	0.053342	0.188775	2.4869e-14	0.0503016	0.0240791	1.154e-07
FFQ	Women	Urban	Nutrient adequacy	Fiber intake (energy-adjusted)	287	0.189028	0.00129354	0.632761	0.00942186	0.198641	0.000713629	0.632761	0.0232069	-0.025263	0.669975	0.00942186	0.0232069	0.215694	0.000231805	0.583167	0.870233	0.00450944	0.173342	0.00321797	0.926769	0.716341	0.0512565	0.176257	0.00273145	0.94282	0.994121	0.00551329
24HR	Women	Dry Season	Nutrient adequacy	Fiber intake (unadjusted)	781	0.0805735	0.0243353	4.37822e-06	2.22649e-08	0.157354	9.96248e-06	4.37822e-06	1.26201e-11	-0.14462	4.98191e-05	2.22649e-08	1.26201e-11	0.102349	0.00419357	0.600118	0.000445946	1.22044e-08	0.145072	4.71557e-05	0.0113764	0.511786	2.12232e-12	0.173088	1.1376e-06	0.00090466	0.581035	4.43256e-13
24HR	Women	Wet Season	Nutrient adequacy	Fiber intake (unadjusted)	810	0.169587	1.20826e-06	2.04734e-05	9.48991e-16	0.245485	1.39533e-12	2.04734e-05	8.83969e-16	-0.1289	0.000234848	9.48991e-16	8.83969e-16	0.139906	6.4606e-05	0.0141445	1.36653e-07	4.50652e-12	0.164771	2.42321e-06	0.810258	0.00639225	5.38323e-10	0.248152	7.83595e-13	0.00132652	0.333141	1.74982e-17
24HR	Women	Rural	Nutrient adequacy	Fiber intake (unadjusted)	1298	0.120206	1.40985e-05	0.000237764	4.81371e-11	0.171691	4.78622e-10	0.000237764	1.13595e-11	-0.0857784	0.00198058	4.81371e-11	1.13595e-11	0.113043	4.46811e-05	0.0976379	3.18583e-05	9.84285e-10	0.139095	4.88156e-07	0.324799	0.361239	7.91073e-11	0.19131	3.64997e-12	0.000641092	0.250294	7.48889e-17
24HR	Women	Total	Nutrient adequacy	Fiber intake (unadjusted)	1593	0.123935	6.98365e-07	4.06258e-10	1.76261e-21	0.201358	4.44089e-16	4.06258e-10	7.76657e-25	-0.131329	1.43804e-07	1.76261e-21	7.76657e-25	0.122367	9.65531e-07	0.134452	5.00845e-09	1.81632e-18	0.152643	9.15491e-10	0.13742	0.00281742	3.67789e-20	0.211639	0	3.06759e-06	0.249639	9.91992e-29
24HR	Women	Urban	Nutrient adequacy	Fiber intake (unadjusted)	293	0.148519	0.0109122	3.41853e-11	1.39292e-16	0.323295	1.48692e-08	3.41853e-11	1.78868e-19	-0.316199	3.16801e-08	1.39292e-16	1.78868e-19	0.171017	0.00331958	0.808839	4.88647e-06	8.73852e-16	0.203035	0.000470447	0.261097	0.0172683	3.44807e-14	0.292893	3.31739e-07	0.000535109	0.92554	3.43657e-17
FFQ	Men	Dry Season	Nutrient adequacy	Fiber intake (unadjusted)	483	0.303596	9.33054e-12	4.14322e-08	1.39774e-24	0.443131	0	4.14322e-08	1.06661e-23	-0.271058	1.40068e-09	1.39774e-24	1.06661e-23	0.260693	6.05119e-09	0.159195	1.64134e-06	4.29171e-22	0.332841	5.86198e-14	0.367418	0.000145518	9.05839e-18	0.263863	3.89395e-09	0.437571	0.00068221	8.31091e-19
FFQ	Men	Wet Season	Nutrient adequacy	Fiber intake (unadjusted)	493	0.284745	1.19385e-10	1.46742e-10	9.3618e-30	0.451661	0	1.46742e-10	3.95978e-29	-0.315941	6.87006e-13	9.3618e-30	3.95978e-29	0.227708	3.21478e-07	0.0524657	4.33715e-09	2.31839e-20	0.358904	2.22045e-16	0.0536484	0.00110663	6.31243e-24	0.219782	8.30997e-07	0.0834786	1.2672e-07	1.68718e-17
FFQ	Men	Rural	Nutrient adequacy	Fiber intake (unadjusted)	840	0.308476	0	2.59319e-17	3.59717e-51	0.467206	0	2.59319e-17	7.85893e-50	-0.312542	0	3.59717e-51	7.85893e-50	0.267671	3.10862e-15	0.100061	4.26083e-12	2.55508e-40	0.358556	0	0.0941835	2.34751e-07	3.60477e-39	0.27374	6.66134e-16	0.263788	1.35261e-07	4.24231e-36
FFQ	Men	Total	Nutrient adequacy	Fiber intake (unadjusted)	976	0.290999	0	5.34867e-18	8.37607e-54	0.449203	0	5.34867e-18	3.0131e-52	-0.300353	0	8.37607e-54	3.0131e-52	0.250471	1.9984e-15	0.0617611	1.54819e-13	1.14949e-42	0.348623	0	0.0285634	3.00287e-07	3.74178e-41	0.243722	1.15463e-14	0.119717	1.66984e-09	9.37715e-36
FFQ	Men	Urban	Nutrient adequacy	Fiber intake (unadjusted)	134	0.16899	0.0509453	0.00163346	1.28208e-05	0.325198	0.000126121	0.00163346	4.96776e-06	-0.253072	0.00317508	1.28208e-05	4.96776e-06	0.142469	0.100562	0.374552	0.0108205	8.4679e-05	0.291103	0.000643919	0.0981745	0.579579	1.32878e-05	-0.00487038	0.955461	0.0748155	0.000788164	0.02744
FFQ	Women	Dry Season	Nutrient adequacy	Fiber intake (unadjusted)	802	0.225781	9.94786e-11	1.18315e-19	4.30909e-38	0.388025	0	1.18315e-19	1.14922e-40	-0.343326	0	4.30909e-38	1.14922e-40	0.141114	6.06819e-05	0.00194493	3.78562e-15	9.47602e-29	0.288861	0	0.0117041	1.58686e-06	1.26076e-30	0.148647	2.37275e-05	0.0305432	1.56451e-09	1.69862e-26
FFQ	Women	Wet Season	Nutrient adequacy	Fiber intake (unadjusted)	800	0.24131	4.61098e-12	2.64899e-20	4.58717e-42	0.405488	0	2.64899e-20	8.92123e-44	-0.346002	0	4.58717e-42	8.92123e-44	0.200568	1.05102e-08	0.0769911	9.78231e-15	9.95802e-32	0.338668	0	0.0015231	0.000772184	1.09011e-37	0.274657	2.66454e-15	0.158198	7.16756e-05	2.83763e-36
FFQ	Women	Rural	Nutrient adequacy	Fiber intake (unadjusted)	1317	0.233735	0	4.83369e-33	9.32481e-67	0.396325	0	4.83369e-33	1.43371e-69	-0.347473	0	9.32481e-67	1.43371e-69	0.203144	9.85878e-14	0.195495	4.10204e-19	8.3211e-55	0.306405	0	0.000871731	1.81596e-08	5.97241e-56	0.280123	0	0.0662166	8.28352e-06	3.8897e-64
FFQ	Women	Total	Nutrient adequacy	Fiber intake (unadjusted)	1604	0.234854	0	1.419e-38	8.54674e-80	0.398188	0	1.419e-38	4.89956e-84	-0.347388	0	8.54674e-80	4.89956e-84	0.179351	4.61631e-13	0.00264	6.29793e-27	2.72687e-61	0.318809	0	2.41309e-05	2.73539e-08	1.66677e-68	0.213493	0	0.471384	1.01506e-12	3.12999e-62
FFQ	Women	Urban	Nutrient adequacy	Fiber intake (unadjusted)	287	0.264645	5.49116e-06	9.68998e-10	2.34298e-19	0.420936	9.41469e-14	9.68998e-10	5.90471e-20	-0.364225	1.97407e-10	2.34298e-19	5.90471e-20	0.112959	0.05595	0.000213261	9.81102e-11	5.29264e-10	0.382388	1.99516e-11	0.0108716	0.16164	6.12991e-19	-0.100483	0.0892872	4.45908e-07	3.58911e-12	0.00125781
24HR	Women	Dry Season	Nutrient adequacy	Folate intake (energy-adjusted)	781	0.426951	0	2.36784e-05	2.06546e-24	0.420173	0	2.36784e-05	3.5599e-09	0.0988488	0.00569548	2.06546e-24	3.5599e-09	0.368987	0	0.419264	0.401289	1.81631e-11	0.123967	0.000516055	2.23018e-37	2.25749e-26	0.764125	0.246663	2.73737e-12	6.17064e-09	4.45127e-09	0.000929097
24HR	Women	Wet Season	Nutrient adequacy	Folate intake (energy-adjusted)	810	0.375136	0	2.07404e-07	4.76681e-14	0.330799	0	2.07404e-07	3.32338e-05	0.099135	0.00474235	4.76681e-14	3.32338e-05	0.355843	0	0.615821	5.88168e-05	7.66316e-10	0.107016	0.00229	9.3003e-37	1.27715e-26	0.759314	0.136655	9.55714e-05	8.86684e-14	1.75358e-11	0.333069
24HR	Women	Rural	Nutrient adequacy	Folate intake (energy-adjusted)	1298	0.380075	0	3.7296e-07	6.278e-30	0.367461	0	3.7296e-07	5.61169e-11	0.0524513	0.0588671	6.278e-30	5.61169e-11	0.338721	0	0.810067	0.0114204	1.53509e-15	0.118468	1.87644e-05	1.18717e-57	2.8514e-38	0.177768	0.155073	1.9594e-08	8.38074e-21	2.27859e-21	0.00990243
24HR	Women	Total	Nutrient adequacy	Folate intake (energy-adjusted)	1593	0.402755	0	4.40092e-11	2.42835e-36	0.377096	0	4.40092e-11	7.16296e-13	0.0971769	0.00010245	2.42835e-36	7.16296e-13	0.365232	0	0.941915	0.000233576	1.67042e-20	0.113475	5.62043e-06	9.55728e-77	1.68831e-45	0.99604	0.196644	2.22045e-15	8.58483e-21	1.74499e-18	0.00160033
24HR	Women	Urban	Nutrient adequacy	Folate intake (energy-adjusted)	293	0.482705	0	1.45051e-06	2.65672e-05	0.396493	1.80389e-12	1.45051e-06	0.350834	0.307112	8.11147e-08	2.65672e-05	0.350834	0.471975	0	0.151561	0.000860824	8.28696e-05	0.0769286	0.189141	6.67421e-23	5.60585e-14	0.00232834	0.376727	2.58895e-11	0.0499651	0.987207	0.147711
FFQ	Men	Dry Season	Nutrient adequacy	Folate intake (energy-adjusted)	483	0.227423	4.38284e-07	0.0187829	0.0407566	0.155995	0.00058055	0.0187829	0.419182	0.0914788	0.0444884	0.0407566	0.419182	0.234117	1.94604e-07	0.808875	0.107324	0.0305982	0.133365	0.00331902	0.00694465	0.150906	0.508122	0.186223	3.81941e-05	0.363164	0.751429	0.128225
FFQ	Men	Wet Season	Nutrient adequacy	Folate intake (energy-adjusted)	493	0.225163	4.37788e-07	0.0375218	0.0463634	0.163706	0.000261932	0.0375218	0.338789	0.0846198	0.0604547	0.0463634	0.338789	0.294378	2.59366e-11	0.0241194	0.000267363	0.000471402	0.0729124	0.105887	7.30275e-06	0.00114412	0.736661	0.267613	1.56668e-09	0.441259	0.0366562	0.0029501
FFQ	Men	Rural	Nutrient adequacy	Folate intake (energy-adjusted)	840	0.203315	2.74684e-09	0.0164651	0.0105579	0.149889	1.28641e-05	0.0164651	0.173028	0.0692518	0.0447998	0.0105579	0.173028	0.255045	6.12843e-14	0.055563	0.00121687	8.66716e-05	0.105385	0.00222579	1.75919e-05	0.008562	0.643922	0.230633	1.32523e-11	0.502926	0.0465176	0.000868943
FFQ	Men	Total	Nutrient adequacy	Folate intake (energy-adjusted)	976	0.229677	3.77254e-13	0.0151016	0.000365675	0.17657	2.8108e-08	0.0151016	0.037379	0.0613173	0.0554973	0.000365675	0.037379	0.270427	0	0.137694	0.00206874	1.60681e-06	0.119995	0.000171588	3.1367e-06	0.000885495	0.275589	0.227966	5.68434e-13	0.779682	0.250618	0.00013262
FFQ	Men	Urban	Nutrient adequacy	Folate intake (energy-adjusted)	134	0.393214	2.60313e-06	0.114599	0.0291808	0.315019	0.000209483	0.114599	0.224711	0.149366	0.0849762	0.0291808	0.224711	0.404361	1.26267e-06	0.924395	0.334768	0.0156818	0.128111	0.140163	0.000603381	0.00561659	0.843603	0.22022	0.0105636	0.0368955	0.265332	0.419055
FFQ	Women	Dry Season	Nutrient adequacy	Folate intake (energy-adjusted)	802	0.167376	1.87642e-06	0.0488358	0.0255475	0.135467	0.000119013	0.0488358	0.257312	0.0642739	0.0688725	0.0255475	0.257312	0.222054	2.04095e-10	0.0508311	0.0112581	0.000309473	0.0714279	0.0431517	0.000194428	0.00858386	0.972228	0.208204	2.64227e-09	0.390239	0.0566434	0.00323244
FFQ	Women	Wet Season	Nutrient adequacy	Folate intake (energy-adjusted)	800	0.261093	6.19504e-14	0.00413835	0.000954341	0.215498	7.35871e-10	0.00413835	0.0799083	0.0927286	0.00868233	0.000954341	0.0799083	0.268706	1.06581e-14	0.698086	0.0595102	0.000224936	0.196925	1.95154e-08	0.0113993	0.12376	0.176136	0.304593	0	0.279931	0.00412287	5.56739e-05
FFQ	Women	Rural	Nutrient adequacy	Folate intake (energy-adjusted)	1317	0.222692	4.44089e-16	0.00218443	0.000245142	0.181885	2.93165e-11	0.00218443	0.0568854	0.0844077	0.00217118	0.000245142	0.0568854	0.247196	0	0.261751	0.00670885	5.92712e-06	0.148675	5.94256e-08	0.000131519	0.0188555	0.295717	0.247278	0	0.455387	0.00537668	4.63378e-05
FFQ	Women	Total	Nutrient adequacy	Folate intake (energy-adjusted)	1604	0.205838	0	0.0005917	0.000309809	0.16661	1.88729e-11	0.0005917	0.0723664	0.0798508	0.00137122	0.000309809	0.0723664	0.240641	0	0.051575	0.000710967	4.31449e-07	0.122344	8.90057e-07	8.94352e-06	0.00189045	0.522602	0.246782	0	0.172879	0.000731593	3.37951e-06
FFQ	Women	Urban	Nutrient adequacy	Folate intake (energy-adjusted)	287	0.170671	0.00373117	0.187857	0.208706	0.141742	0.0162648	0.187857	0.494492	0.0668385	0.259051	0.208706	0.494492	0.235522	5.59182e-05	0.0850024	0.0628363	0.0185743	0.0617283	0.297331	0.0206496	0.0575639	0.827107	0.234555	6.01096e-05	0.413925	0.240137	0.043115
24HR	Women	Dry Season	Nutrient adequacy	Folate intake (unadjusted)	781	0.442949	0	0.205119	1.2854e-35	0.471145	0	0.205119	4.44702e-18	0.0210936	0.556123	1.2854e-35	4.44702e-18	0.350579	0	0.16036	0.00395298	2.48468e-16	0.23955	1.17835e-11	1.78045e-18	4.52545e-17	3.73548e-06	0.333517	0	0.00131043	2.86552e-05	2.74681e-12
24HR	Women	Wet Season	Nutrient adequacy	Folate intake (unadjusted)	810	0.449911	0	0.0214752	4.35846e-35	0.45396	0	0.0214752	3.44756e-18	-0.00166977	0.962155	4.35846e-35	3.44756e-18	0.399624	0	0.0509309	0.947401	2.12938e-22	0.234206	1.48437e-11	3.42999e-27	3.83647e-28	2.54958e-05	0.323976	0	0.000579995	9.85674e-05	1.1281e-11
24HR	Women	Rural	Nutrient adequacy	Folate intake (unadjusted)	1298	0.41987	0	0.0122535	3.14257e-45	0.430916	0	0.0122535	5.00656e-21	-6.60506e-05	0.998103	3.14257e-45	5.00656e-21	0.349206	0	0.0108666	0.290975	1.31377e-22	0.219188	1.33227e-15	3.51279e-38	4.35232e-28	2.37877e-08	0.2882	0	3.8109e-07	4.11098e-09	1.28902e-14
24HR	Women	Total	Nutrient adequacy	Folate intake (unadjusted)	1593	0.446184	0	0.0114327	4.09305e-68	0.462161	0	0.0114327	7.2478e-34	0.0143273	0.567716	4.09305e-68	7.2478e-34	0.37704	0	0.00287789	0.0946003	1.08983e-35	0.233911	0	2.04347e-47	3.7705e-38	7.55996e-10	0.33177	0	2.93899e-06	2.5602e-08	1.34246e-22
24HR	Women	Urban	Nutrient adequacy	Folate intake (unadjusted)	293	0.543653	0	0.378913	7.71897e-23	0.571021	0	0.378913	1.50069e-10	0.0800327	0.171853	7.71897e-23	1.50069e-10	0.487774	0	0.15779	0.118453	7.61326e-16	0.282735	8.66754e-07	9.48384e-11	5.02686e-13	0.00842189	0.487324	0	0.53216	0.353555	5.67743e-09
FFQ	Men	Dry Season	Nutrient adequacy	Folate intake (unadjusted)	483	0.344542	6.66134e-15	3.80339e-09	2.69901e-31	0.493447	0	3.80339e-09	8.80689e-30	-0.301037	1.41673e-11	2.69901e-31	8.80689e-30	0.29234	5.68314e-11	0.08031	1.13671e-07	3.8519e-27	0.395329	0	0.240204	8.44321e-05	1.15344e-24	0.264725	3.45052e-09	0.091289	3.92234e-06	5.63614e-21
FFQ	Men	Wet Season	Nutrient adequacy	Folate intake (unadjusted)	493	0.399131	0	8.69344e-07	1.40796e-33	0.528644	0	8.69344e-07	1.54553e-29	-0.25128	1.54805e-08	1.40796e-33	1.54553e-29	0.36904	0	0.369145	4.54079e-05	5.89691e-27	0.409669	0	0.95048	3.78626e-06	1.48962e-22	0.355684	4.44089e-16	0.211651	6.85384e-05	3.04754e-22
FFQ	Men	Rural	Nutrient adequacy	Folate intake (unadjusted)	840	0.397319	0	1.20608e-12	3.74109e-59	0.532759	0	1.20608e-12	2.37857e-53	-0.276837	4.44089e-16	3.74109e-59	2.37857e-53	0.365527	0	0.27747	4.59942e-09	7.47474e-50	0.413076	0	0.897738	5.20548e-10	1.48253e-41	0.346913	0	0.11759	2.20629e-07	3.93263e-40
FFQ	Men	Total	Nutrient adequacy	Folate intake (unadjusted)	976	0.372572	0	3.66049e-15	1.29071e-65	0.517535	0	3.66049e-15	6.39913e-60	-0.285739	0	1.29071e-65	6.39913e-60	0.342989	0	0.199157	4.09906e-11	6.99187e-56	0.407862	0	0.354092	3.20163e-10	8.4517e-48	0.313829	0	0.0471667	7.20094e-10	2.54423e-43
FFQ	Men	Urban	Nutrient adequacy	Folate intake (unadjusted)	134	0.255999	0.00283065	0.00970257	1.17009e-06	0.390802	3.03394e-06	0.00970257	1.60996e-06	-0.21571	0.0123086	1.17009e-06	1.60996e-06	0.240283	0.00516578	0.463727	0.0237499	6.09471e-06	0.301179	0.00040592	0.728886	0.108965	4.11813e-05	0.0904425	0.298679	0.0592842	0.00125099	0.00339874
FFQ	Women	Dry Season	Nutrient adequacy	Folate intake (unadjusted)	802	0.337037	0	4.05941e-17	4.83496e-53	0.484976	0	4.05941e-17	4.29912e-50	-0.318314	0	4.83496e-53	4.29912e-50	0.246129	1.56719e-12	0.000795664	2.88503e-14	1.13034e-40	0.370564	0	0.229408	5.88864e-08	9.99839e-37	0.223487	1.55048e-10	0.0026157	2.96626e-10	4.43033e-31
FFQ	Women	Wet Season	Nutrient adequacy	Folate intake (unadjusted)	800	0.405506	0	7.15439e-13	2.65624e-57	0.537862	0	7.15439e-13	5.35092e-51	-0.279556	8.88178e-16	2.65624e-57	5.35092e-51	0.337724	0	0.00789596	3.47936e-13	5.08067e-41	0.467341	0	0.106931	7.82626e-05	1.24787e-43	0.429906	0	0.355234	0.00230329	1.51877e-46
FFQ	Women	Rural	Nutrient adequacy	Folate intake (unadjusted)	1317	0.394276	0	4.01578e-22	4.91152e-94	0.52709	0	4.01578e-22	1.9786e-83	-0.284067	0	4.91152e-94	1.9786e-83	0.343096	0	0.027876	7.11364e-17	1.91228e-73	0.41959	0	0.421248	2.56773e-12	2.66875e-64	0.405946	0	0.518747	3.18752e-05	4.0976e-76
FFQ	Women	Total	Nutrient adequacy	Folate intake (unadjusted)	1604	0.371854	0	5.89758e-28	1.9606e-108	0.510995	0	5.89758e-28	2.75914e-99	-0.297986	0	1.9606e-108	2.75914e-99	0.300948	0	0.000181918	4.58537e-24	7.45098e-82	0.420503	0	0.0385812	6.17662e-11	3.51509e-79	0.332561	0	0.159572	1.07661e-10	9.72615e-77
FFQ	Women	Urban	Nutrient adequacy	Folate intake (unadjusted)	287	0.330162	1.00209e-08	5.23602e-05	7.48388e-17	0.43999	5.10703e-15	5.23602e-05	2.4297e-15	-0.26051	7.76698e-06	7.48388e-17	2.4297e-15	0.197788	0.00075316	0.00352117	1.95426e-06	6.91741e-10	0.382533	1.95772e-11	0.264995	0.0859692	7.06931e-14	-0.0193673	0.743893	7.52348e-07	5.46932e-10	0.00500302
24HR	Women	Dry Season	Nutrient adequacy	Hemoglobin	746	-0.00663875	0.855683	0.0135661	0.0265123	0.051963	0.154301	0.0135661	0.00354688	-0.114862	0.00159326	0.0265123	0.00354688	0.055543	0.127811	0.22908	0.983127	0.00469183	0.031527	0.38764	0.447053	0.321555	0.00200825	0.0419563	0.250181	0.347349	0.741275	0.00573681
24HR	Women	Wet Season	Nutrient adequacy	Hemoglobin	718	0.0796687	0.0326851	0.00138079	9.47022e-06	0.144884	9.66779e-05	0.00138079	6.22932e-06	-0.127726	0.000597011	9.47022e-06	6.22932e-06	0.138058	0.000204595	0.124212	0.907346	2.54034e-06	0.0806828	0.0305254	0.590699	0.0336516	6.59206e-05	0.114566	0.00209251	0.0628669	0.648687	1.70815e-05
24HR	Women	Rural	Nutrient adequacy	Hemoglobin	1195	0.0569708	0.0483936	0.000272315	1.60614e-06	0.123073	1.89444e-05	0.000272315	9.62097e-08	-0.123713	1.7126e-05	1.60614e-06	9.62097e-08	0.124228	1.57851e-05	0.0170924	0.7715	9.82343e-08	0.0879289	0.00228879	0.879453	0.109471	4.30812e-08	0.0981862	0.000655898	0.0767054	0.506564	6.95081e-07
24HR	Women	Total	Nutrient adequacy	Hemoglobin	1466	0.0373956	0.151287	9.18022e-05	2.33859e-06	0.0999223	0.000121712	9.18022e-05	1.21518e-07	-0.118337	5.22768e-06	2.33859e-06	1.21518e-07	0.0949774	0.000260607	0.0768798	0.956786	1.00794e-07	0.0640409	0.0139269	0.73789	0.0763202	1.45844e-07	0.0777844	0.00280489	0.0544606	0.514927	6.24056e-07
24HR	Women	Urban	Nutrient adequacy	Hemoglobin	269	-0.0261671	0.668035	0.361591	0.353532	0.0101039	0.868499	0.361591	0.311271	-0.0663811	0.276189	0.353532	0.311271	-0.0148898	0.807233	0.406996	0.632338	0.215808	-0.0385853	0.527064	0.884473	0.131221	0.713495	0.0312533	0.608483	0.325	0.53406	0.19152
FFQ	Men	Dry Season	Nutrient adequacy	Hemoglobin	457	0.0168958	0.718677	0.0693707	0.0630043	0.0791236	0.0911264	0.0693707	0.0260251	-0.0829611	0.0764436	0.0630043	0.0260251	0.0333651	0.476769	0.753637	0.255966	0.0529706	0.115285	0.0136636	0.0147362	0.461578	0.004583	0.00705949	0.880368	0.510034	0.114282	0.181846
FFQ	Men	Wet Season	Nutrient adequacy	Hemoglobin	428	0.0617859	0.202055	0.316297	0.0470993	0.0872289	0.0714252	0.316297	0.0660094	-0.0648999	0.180198	0.0470993	0.0660094	0.0318165	0.511524	0.292929	0.193355	0.20755	0.130899	0.00669172	0.137789	0.229761	0.0135122	-0.0789493	0.102872	0.00697592	0.00118564	0.697425
FFQ	Men	Rural	Nutrient adequacy	Hemoglobin	765	0.0438009	0.226251	0.142875	0.0210295	0.0743143	0.0398874	0.142875	0.0264555	-0.0509487	0.159196	0.0210295	0.0264555	0.0423919	0.241554	0.825125	0.298567	0.0574643	0.0974117	0.00701179	0.129403	0.507506	0.00501961	-0.038252	0.29067	0.0131652	0.00161878	0.874458
FFQ	Men	Total	Nutrient adequacy	Hemoglobin	883	0.0317271	0.346356	0.0685034	0.0178786	0.0713386	0.0340442	0.0685034	0.0134264	-0.0662399	0.0491011	0.0178786	0.0134264	0.0214547	0.524318	0.555735	0.083203	0.0626598	0.112868	0.00077972	0.00992661	0.149855	0.000531794	-0.041442	0.218605	0.0178712	0.00120054	0.701716
FFQ	Men	Urban	Nutrient adequacy	Hemoglobin	117	-0.0215296	0.817777	0.371318	0.259153	-0.0527707	0.572027	0.371318	0.351791	0.0589258	0.527985	0.259153	0.351791	-0.0763598	0.413195	0.501824	0.655218	0.210966	0.0487089	0.602004	0.374181	0.171036	0.723913	-0.0462771	0.620279	0.826381	0.754202	0.288216
FFQ	Women	Dry Season	Nutrient adequacy	Hemoglobin	778	0.0761187	0.0337691	0.112134	0.00936623	0.10347	0.00386253	0.112134	0.00868571	-0.045256	0.207335	0.00936623	0.00868571	0.0731815	0.0412824	0.592926	0.542374	0.019581	0.0939218	0.00875919	0.479538	0.564924	0.00937075	0.0429308	0.231666	0.337985	0.0739185	0.0940741
FFQ	Women	Wet Season	Nutrient adequacy	Hemoglobin	706	0.0785186	0.0369954	0.124417	0.00334524	0.116082	0.0020058	0.124417	0.00557655	-0.0651476	0.0836684	0.00334524	0.00557655	0.112977	0.00264539	0.125666	0.830273	0.000856933	0.12368	0.00099096	0.155209	0.975333	0.00361175	0.0898984	0.0168821	0.789421	0.265751	0.00659384
FFQ	Women	Rural	Nutrient adequacy	Hemoglobin	1217	0.0688402	0.0163098	0.0739511	0.00280414	0.097785	0.000635564	0.0739511	0.00277012	-0.0465205	0.104782	0.00280414	0.00277012	0.115736	5.18855e-05	0.00357388	0.216258	3.1223e-05	0.076004	0.00798861	0.687643	0.161576	0.0141619	0.0670555	0.0193098	0.964378	0.172123	0.00865271
FFQ	Women	Total	Nutrient adequacy	Hemoglobin	1485	0.0738916	0.00438624	0.03019	0.000133118	0.105031	5.00758e-05	0.03019	0.000171612	-0.0536062	0.0388758	0.000133118	0.000171612	0.0949039	0.000249885	0.0838992	0.804241	3.13786e-05	0.104517	5.45358e-05	0.132684	0.6924	0.000111931	0.065256	0.0118948	0.654857	0.0587144	0.00198182
FFQ	Women	Urban	Nutrient adequacy	Hemoglobin	271	0.0726229	0.233429	0.541342	0.485007	0.0581683	0.340107	0.541342	0.691473	0.0312461	0.608565	0.485007	0.691473	0.00744762	0.902869	0.262425	0.38787	0.757854	0.0935496	0.124471	0.664987	0.377522	0.443611	0.0577306	0.34376	0.728042	0.893958	0.969335
24HR	Women	Dry Season	Nutrient adequacy	Iron intake (energy-adjusted)	781	-0.0211448	0.555163	2.13062e-05	0.000255331	0.0635826	0.075757	2.13062e-05	7.67214e-09	-0.20199	1.23637e-08	0.000255331	7.67214e-09	-0.111237	0.00184969	1.08598e-06	3.87934e-14	0.328201	0.0766506	0.0322073	0.000102284	0.508794	2.43962e-12	-0.194925	3.98551e-08	6.88734e-08	2.30742e-21	0.449611
24HR	Women	Wet Season	Nutrient adequacy	Iron intake (energy-adjusted)	810	0.0417064	0.235754	0.99639	0.10569	0.0411544	0.242017	0.99639	0.0030601	-0.0626855	0.0745765	0.10569	0.0030601	-0.0484645	0.168202	4.51356e-07	1.3995e-05	0.70836	0.0124903	0.72263	0.653617	0.11781	0.0141879	-0.176416	4.35349e-07	8.25338e-14	3.49506e-23	0.0143804
24HR	Women	Rural	Nutrient adequacy	Iron intake (energy-adjusted)	1298	0.035799	0.197423	0.0422192	0.00023999	0.0697878	0.0119052	0.0422192	3.01046e-07	-0.107157	0.00010971	0.00023999	3.01046e-07	-0.0583771	0.0354689	1.95746e-11	7.20924e-14	0.368249	0.0534059	0.0544031	0.255363	0.323928	3.61138e-08	-0.158201	1.00284e-08	1.8666e-17	1.69238e-34	0.0750981
24HR	Women	Total	Nutrient adequacy	Iron intake (energy-adjusted)	1593	0.00819955	0.743658	0.00323213	0.000343266	0.0492334	0.0494521	0.00323213	1.1575e-09	-0.128163	2.85974e-07	0.000343266	1.1575e-09	-0.0809337	0.00122486	4.25605e-11	6.1628e-17	0.732533	0.0442143	0.0777023	0.0197148	0.447533	7.34581e-11	-0.187016	5.28466e-14	8.00022e-20	3.44626e-42	0.0184604
24HR	Women	Urban	Nutrient adequacy	Iron intake (energy-adjusted)	293	-0.122431	0.0362051	0.000846735	0.734955	-0.0461673	0.431107	0.000846735	0.00808692	-0.226934	8.88666e-05	0.734955	0.00808692	-0.191835	0.000965626	0.171827	3.13226e-05	0.241591	-0.00166852	0.977313	0.00314219	0.0618446	0.00028865	-0.300106	1.63899e-07	0.0020857	4.06431e-08	0.116352
FFQ	Men	Dry Season	Nutrient adequacy	Iron intake (energy-adjusted)	483	-0.0687275	0.131475	0.0197167	0.00196469	-0.129582	0.0043375	0.0197167	0.00130176	0.100652	0.0269711	0.00196469	0.00130176	-0.0710983	0.118648	0.791533	0.324629	0.00221294	-0.0509307	0.263934	0.652584	0.0181242	0.0299606	-0.036544	0.422945	0.478409	0.0607848	0.0358785
FFQ	Men	Wet Season	Nutrient adequacy	Iron intake (energy-adjusted)	493	0.036186	0.422736	0.473274	0.618145	0.0174212	0.699599	0.473274	0.528639	0.0608965	0.177034	0.618145	0.528639	0.0781502	0.0830135	0.234088	0.099649	0.731133	0.0160086	0.722912	0.36308	0.479428	0.501095	0.119869	0.00771295	0.104117	0.0541632	0.367578
FFQ	Men	Rural	Nutrient adequacy	Iron intake (energy-adjusted)	840	-0.00293664	0.932273	0.00734774	0.0164431	-0.0501182	0.146693	0.00734774	0.0064496	0.0986607	0.0042073	0.0164431	0.0064496	0.0160348	0.642597	0.45748	0.0402122	0.0933403	-0.03011	0.383443	0.288583	0.746432	0.0113191	0.0331633	0.337057	0.307666	0.0269515	0.214571
FFQ	Men	Total	Nutrient adequacy	Iron intake (energy-adjusted)	976	-0.0107952	0.736245	0.0873528	0.0508895	-0.0392771	0.220215	0.0873528	0.0387899	0.0613693	0.0552905	0.0508895	0.0387899	0.00524531	0.869999	0.565856	0.198932	0.192344	-0.00456458	0.886748	0.86438	0.420211	0.160913	0.0428701	0.18083	0.131429	0.0238999	0.672908
FFQ	Men	Urban	Nutrient adequacy	Iron intake (energy-adjusted)	134	-0.102338	0.239338	0.00448332	0.000237507	-0.213704	0.0131628	0.00448332	0.000214263	0.258039	0.0026109	0.000237507	0.000214263	-0.095757	0.271065	0.733624	0.169239	0.00070755	-0.196575	0.0228182	0.124795	0.746161	0.000277046	0.0255938	0.769108	0.350789	0.0197728	0.0128927
FFQ	Women	Dry Season	Nutrient adequacy	Iron intake (energy-adjusted)	802	-0.0669288	0.0581498	0.00888919	0.000550927	-0.109082	0.00197764	0.00888919	0.000324707	0.0888378	0.011839	0.000550927	0.000324707	-0.0418338	0.236655	0.277091	0.0424725	0.00104895	-0.0813698	0.0211897	0.586488	0.177336	0.00235834	-0.0364812	0.302135	0.35938	0.0801225	0.00625789
FFQ	Women	Wet Season	Nutrient adequacy	Iron intake (energy-adjusted)	800	0.0959224	0.00662528	0.213861	0.202876	0.0778264	0.0277248	0.213861	0.483411	0.0428642	0.225878	0.202876	0.483411	0.0737356	0.0370569	0.201827	0.503771	0.462049	0.0584718	0.0984001	0.132448	0.211878	0.779981	0.142078	5.51228e-05	0.107966	0.0430703	0.0544998
FFQ	Women	Rural	Nutrient adequacy	Iron intake (energy-adjusted)	1317	0.0185987	0.500073	0.000764152	0.0442915	-0.0257546	0.350347	0.000764152	0.00827493	0.0914264	0.000894652	0.0442915	0.00827493	0.0301713	0.273894	0.572984	0.0304282	0.0900112	-0.0463282	0.092845	0.00303763	0.194452	0.00162156	0.060837	0.0272614	0.0641853	0.000867061	0.436899
FFQ	Women	Total	Nutrient adequacy	Iron intake (energy-adjusted)	1604	0.012929	0.604861	0.00150091	0.0491034	-0.023315	0.350735	0.00150091	0.0112167	0.0776872	0.00184788	0.0491034	0.0112167	0.0169463	0.497633	0.84782	0.131037	0.0438707	-0.024345	0.329858	0.0617472	0.894785	0.0104025	0.0437688	0.0797026	0.134627	0.0060559	0.286616
FFQ	Women	Urban	Nutrient adequacy	Iron intake (energy-adjusted)	287	0.0151931	0.797735	9.33579e-07	0.000495801	-0.107533	0.0689045	9.33579e-07	2.17889e-05	0.267712	4.22961e-06	0.000495801	2.17889e-05	0.00700864	0.905896	0.708535	0.0135935	0.000548218	-0.0847714	0.15202	0.0181223	0.407598	2.40585e-05	-0.018548	0.754373	0.592292	0.248609	0.000110746
24HR	Women	Dry Season	Nutrient adequacy	Iron intake (unadjusted)	781	0.0536251	0.134314	1.76525e-07	6.70258e-08	0.139807	8.85121e-05	1.76525e-07	3.94796e-12	-0.185012	1.91772e-07	6.70258e-08	3.94796e-12	-0.0417811	0.243506	6.5946e-08	1.29304e-17	0.00531876	0.182208	2.94607e-07	1.85394e-06	0.190025	1.20193e-18	0.000121832	0.997288	0.179713	1.70248e-06	0.00021991
24HR	Women	Wet Season	Nutrient adequacy	Iron intake (unadjusted)	810	0.147887	2.38211e-05	0.0562718	1.33754e-09	0.178401	3.21154e-07	0.0562718	1.98472e-10	-0.105218	0.00271515	1.33754e-09	1.98472e-10	0.0559366	0.111661	1.54002e-08	1.22875e-09	0.000244972	0.135367	0.000111336	0.632269	0.012696	6.4339e-08	0.0836627	0.0172385	0.0548255	5.99712e-05	0.00011739
24HR	Women	Rural	Nutrient adequacy	Iron intake (unadjusted)	1298	0.116762	2.47499e-05	0.00162918	5.89991e-10	0.155521	1.78156e-08	0.00162918	2.87919e-11	-0.0982649	0.000391964	5.89991e-10	2.87919e-11	0.026246	0.344743	3.98147e-11	3.40435e-15	0.000705956	0.147437	9.50789e-08	0.169017	0.683048	4.24059e-14	0.0651791	0.0188495	0.0379366	1.51755e-06	7.54429e-06
24HR	Women	Total	Nutrient adequacy	Iron intake (unadjusted)	1593	0.0999361	6.454e-05	6.68724e-07	7.16157e-16	0.159146	1.6843e-10	6.68724e-07	8.68199e-21	-0.140006	2.00884e-08	7.16157e-16	8.68199e-21	0.00802511	0.748927	1.05902e-13	2.70512e-24	1.70132e-05	0.157664	2.4926e-10	0.00660414	0.23774	2.40127e-23	0.0433254	0.0838671	0.0253926	7.54257e-10	8.24875e-08
24HR	Women	Urban	Nutrient adequacy	Iron intake (unadjusted)	293	0.031857	0.587054	6.56035e-07	3.18209e-07	0.164589	0.00473475	6.56035e-07	1.91338e-11	-0.302584	1.28063e-07	3.18209e-07	1.91338e-11	-0.059018	0.314038	0.000504431	1.12895e-11	0.0031859	0.194905	0.000795953	0.000762113	0.460749	1.10285e-12	-0.0462383	0.430398	0.335167	3.80361e-05	0.0035286
FFQ	Men	Dry Season	Nutrient adequacy	Iron intake (unadjusted)	483	0.136818	0.00258448	2.28701e-09	7.9601e-14	0.290997	7.0131e-11	2.28701e-09	3.94978e-16	-0.301989	1.21356e-11	7.9601e-14	3.94978e-16	0.0871921	0.0555019	0.150279	4.46909e-08	1.58844e-11	0.257006	1.00327e-08	0.00101337	0.095514	1.29138e-15	0.0853606	0.060854	0.270291	5.56716e-05	5.4402e-10
FFQ	Men	Wet Season	Nutrient adequacy	Iron intake (unadjusted)	493	0.247532	2.56125e-08	4.80801e-07	5.00696e-19	0.385642	0	4.80801e-07	8.37977e-19	-0.240773	6.22236e-08	5.00696e-19	8.37977e-19	0.225741	4.08247e-07	0.418737	3.67021e-05	4.06201e-15	0.31905	3.97016e-13	0.109222	0.00213789	3.68763e-16	0.2117	2.11179e-06	0.245634	3.99362e-05	4.25492e-12
FFQ	Men	Rural	Nutrient adequacy	Iron intake (unadjusted)	840	0.229264	1.76121e-11	1.3222e-11	7.43533e-30	0.365024	0	1.3222e-11	2.84294e-30	-0.258416	2.79776e-14	7.43533e-30	2.84294e-30	0.200302	4.73834e-09	0.404455	1.40385e-08	1.68448e-24	0.289411	0	0.0424594	1.87376e-05	1.75719e-25	0.177981	2.07824e-07	0.102795	1.47134e-07	5.29296e-19
FFQ	Men	Total	Nutrient adequacy	Iron intake (unadjusted)	976	0.188438	2.98055e-09	2.6956e-15	1.3442e-31	0.339784	0	2.6956e-15	7.09206e-34	-0.27808	0	1.3442e-31	7.09206e-34	0.160146	4.92537e-07	0.251494	1.01872e-11	5.86949e-26	0.291434	0	0.000340962	0.000453645	2.71011e-31	0.148415	3.21606e-06	0.140164	6.65008e-09	7.14224e-21
FFQ	Men	Urban	Nutrient adequacy	Iron intake (unadjusted)	134	-0.0632853	0.467566	0.0668289	0.271987	0.0466662	0.592352	0.0668289	0.109673	-0.164626	0.057326	0.271987	0.109673	-0.0809906	0.352226	0.400065	0.05054	0.363637	0.111257	0.200613	0.0572473	0.516986	0.0294521	-0.0946371	0.276735	0.565953	0.125536	0.675898
FFQ	Women	Dry Season	Nutrient adequacy	Iron intake (unadjusted)	802	0.151062	1.73888e-05	7.73309e-18	5.53127e-27	0.302895	0	7.73309e-18	7.09556e-30	-0.328617	0	5.53127e-27	7.09556e-30	0.066133	0.0612081	0.0027235	1.87322e-14	3.00606e-18	0.24497	2.00573e-12	0.000223672	0.00267174	2.75422e-25	0.032226	0.362063	0.00281272	1.1239e-11	1.88868e-13
FFQ	Women	Wet Season	Nutrient adequacy	Iron intake (unadjusted)	800	0.240886	5.03597e-12	2.17035e-15	1.69966e-35	0.386685	0	2.17035e-15	2.52956e-36	-0.304151	0	1.69966e-35	2.52956e-36	0.187313	9.44797e-08	0.0311899	3.47467e-14	2.35377e-25	0.31213	0	0.035985	6.51476e-05	5.68423e-30	0.280068	6.66134e-16	0.0957096	0.00235109	5.5497e-31
FFQ	Women	Rural	Nutrient adequacy	Iron intake (unadjusted)	1317	0.215316	2.66454e-15	2.62176e-23	9.87419e-51	0.352455	0	2.62176e-23	8.11732e-52	-0.296861	0	9.87419e-51	8.11732e-52	0.178916	6.16716e-11	0.203379	7.61079e-16	1.60879e-39	0.258173	0	0.0486446	7.37066e-10	1.07111e-39	0.233488	0	0.253277	1.42649e-05	5.56044e-43
FFQ	Women	Total	Nutrient adequacy	Iron intake (unadjusted)	1604	0.196784	1.77636e-15	2.44501e-31	9.29431e-61	0.344728	0	2.44501e-31	1.49983e-64	-0.316654	0	9.29431e-61	1.49983e-64	0.132075	1.1039e-07	0.000919726	4.35997e-26	1.65736e-42	0.28048	0	3.28821e-05	1.07809e-06	2.07627e-54	0.159138	1.46106e-10	0.288405	3.8863e-12	1.11879e-41
FFQ	Women	Urban	Nutrient adequacy	Iron intake (unadjusted)	287	0.176429	0.00270494	0.00568973	4.1585e-07	0.25713	1.0268e-05	0.00568973	8.8028e-07	-0.196143	0.00083511	4.1585e-07	8.8028e-07	0.0212826	0.719582	0.000248621	6.08951e-06	0.00757398	0.241616	3.5215e-05	0.195496	0.503987	8.84231e-07	-0.1923	0.00105975	2.62506e-07	1.8358e-09	0.688939
24HR	Women	Dry Season	Nutrient adequacy	Monunsaturated fat intake (energy-adjusted)	781	-0.277696	2.66454e-15	0.00314201	4.5394e-10	-0.261701	1.07025e-13	0.00314201	0.000895494	-0.0908919	0.0110443	4.5394e-10	0.000895494	-0.349642	0	3.31459e-07	8.61713e-08	2.04897e-11	0.025867	0.470386	4.23268e-35	2.0652e-26	0.00468962	-0.261582	1.10134e-13	0.655776	0.966549	7.56297e-06
24HR	Women	Wet Season	Nutrient adequacy	Monunsaturated fat intake (energy-adjusted)	810	-0.258935	7.10543e-14	0.000104123	2.90278e-09	-0.248305	7.5806e-13	0.000104123	0.00159419	-0.0692821	0.0487093	2.90278e-09	0.00159419	-0.335263	0	0.00213034	1.82858e-09	1.56807e-11	0.0222919	0.526382	2.25724e-37	6.95557e-35	0.0023303	-0.190944	4.33986e-08	0.0207265	0.253169	0.00229777
24HR	Women	Rural	Nutrient adequacy	Monunsaturated fat intake (energy-adjusted)	1298	-0.242696	0	1.71847e-05	2.43482e-12	-0.230377	0	1.71847e-05	0.000581885	-0.059791	0.0312411	2.43482e-12	0.000581885	-0.303478	0	2.62024e-05	1.49949e-11	1.46452e-12	0.0194641	0.483529	2.26607e-50	6.70808e-38	0.00164735	-0.143628	2.0299e-07	5.28222e-05	0.00121736	0.00551397
24HR	Women	Total	Nutrient adequacy	Monunsaturated fat intake (energy-adjusted)	1593	-0.279629	0	9.69753e-07	1.72695e-19	-0.265682	0	9.69753e-07	1.27408e-06	-0.082572	0.000971357	1.72695e-19	1.27408e-06	-0.350164	0	2.291e-07	8.82964e-16	1.34768e-22	0.0160679	0.521621	2.36273e-72	1.54476e-56	0.000118224	-0.235795	0	0.0357963	0.439937	4.33139e-08
24HR	Women	Urban	Nutrient adequacy	Monunsaturated fat intake (energy-adjusted)	293	-0.441275	2.22045e-15	0.00190056	1.79245e-06	-0.388855	5.15787e-12	0.00190056	0.0503863	-0.23055	6.79647e-05	1.79245e-06	0.0503863	-0.563232	0	2.31641e-05	6.56259e-08	1.12247e-12	0.011359	0.846482	1.03784e-30	7.85177e-26	0.000772355	-0.587776	0	0.00706343	1.97061e-06	3.32058e-08
FFQ	Men	Dry Season	Nutrient adequacy	Monunsaturated fat intake (energy-adjusted)	483	0.0716737	0.115688	0.204087	0.00869467	0.112361	0.0134803	0.204087	0.00805032	-0.0921951	0.0428405	0.00869467	0.00805032	-0.099212	0.0292471	1.54513e-07	2.48649e-07	0.654299	0.312629	2.06679e-12	3.97226e-12	8.09854e-11	1.21101e-08	-0.206174	4.9105e-06	5.59236e-09	1.59553e-10	0.0571728
FFQ	Men	Wet Season	Nutrient adequacy	Monunsaturated fat intake (energy-adjusted)	493	0.0577409	0.200591	0.253146	0.0433964	0.0936691	0.0376095	0.253146	0.0475816	-0.048746	0.280039	0.0433964	0.0475816	-0.11336	0.0117776	7.67549e-08	1.16974e-08	0.211631	0.299845	1.06259e-11	2.06788e-09	7.92958e-10	4.25427e-07	-0.15487	0.000558961	1.30811e-06	1.15423e-08	0.0938032
FFQ	Men	Rural	Nutrient adequacy	Monunsaturated fat intake (energy-adjusted)	840	0.0813483	0.018369	0.526705	0.00969072	0.102723	0.00287634	0.526705	0.0199574	-0.0315116	0.361685	0.00969072	0.0199574	-0.0916447	0.00786633	3.11761e-12	3.2256e-11	0.122141	0.273212	8.88178e-16	1.71561e-12	8.54572e-13	5.44158e-09	-0.152232	9.36287e-06	3.10042e-11	2.78091e-13	0.0111053
FFQ	Men	Total	Nutrient adequacy	Monunsaturated fat intake (energy-adjusted)	976	0.0665393	0.0376732	0.110501	0.00144242	0.103281	0.00123309	0.110501	0.0017105	-0.0650149	0.0422877	0.00144242	0.0017105	-0.106028	0.000908159	1.51654e-14	9.27267e-15	0.213346	0.300038	0	1.352e-18	1.04423e-18	1.96569e-13	-0.180975	1.2433e-08	1.26877e-14	5.09805e-18	0.00832838
FFQ	Men	Urban	Nutrient adequacy	Monunsaturated fat intake (energy-adjusted)	134	0.078852	0.365128	0.694295	0.241023	0.099353	0.253393	0.694295	0.23301	-0.0905272	0.298225	0.241023	0.23301	-0.091237	0.294436	0.00477386	0.00916897	0.863249	0.354049	2.70735e-05	0.00461763	0.000562978	0.0013378	-0.374217	8.41965e-06	4.93315e-08	1.10477e-06	0.00963653
FFQ	Women	Dry Season	Nutrient adequacy	Monunsaturated fat intake (energy-adjusted)	802	0.157334	7.58462e-06	0.00822972	3.07037e-09	0.211665	1.41622e-09	0.00822972	1.27675e-08	-0.115213	0.00108087	3.07037e-09	1.27675e-08	-0.0319654	0.365961	4.04702e-15	9.72589e-16	0.242663	0.370756	0	1.43249e-14	1.72981e-11	6.38953e-19	-0.192747	3.76202e-08	1.81113e-20	1.16351e-24	0.0726598
FFQ	Women	Wet Season	Nutrient adequacy	Monunsaturated fat intake (energy-adjusted)	800	0.137102	0.000100179	0.0276257	9.33583e-08	0.176475	5.08358e-07	0.0276257	6.889e-07	-0.0908784	0.010119	9.33583e-08	6.889e-07	-0.0437986	0.215913	4.36639e-18	5.55671e-17	0.441448	0.363465	0	1.49427e-17	6.12311e-15	3.94359e-18	-0.0519844	0.141823	5.41103e-09	5.98822e-12	0.53328
FFQ	Women	Rural	Nutrient adequacy	Monunsaturated fat intake (energy-adjusted)	1317	0.123715	6.70909e-06	0.0378145	1.76244e-07	0.152431	2.71239e-08	0.0378145	1.69784e-06	-0.0507471	0.0656106	1.76244e-07	1.69784e-06	-0.0372312	0.176912	8.40872e-21	1.4556e-18	0.997454	0.301195	0	2.85142e-18	1.29385e-15	9.7051e-18	-0.0713364	0.00960669	8.11689e-14	5.61771e-17	0.485315
FFQ	Women	Total	Nutrient adequacy	Monunsaturated fat intake (energy-adjusted)	1604	0.146474	3.7809e-09	0.000180636	1.44347e-15	0.196653	1.77636e-15	0.000180636	3.28206e-14	-0.102988	3.58931e-05	1.44347e-15	3.28206e-14	-0.0347723	0.163934	1.40542e-30	1.4739e-31	0.135544	0.364618	0	4.27144e-30	1.99366e-23	5.31045e-35	-0.115517	3.51181e-06	1.13007e-25	7.11309e-34	0.56048
FFQ	Women	Urban	Nutrient adequacy	Monunsaturated fat intake (energy-adjusted)	287	0.250935	1.69589e-05	0.384664	6.38862e-06	0.280268	1.40454e-06	0.384664	6.88077e-05	-0.0915658	0.121693	6.38862e-06	6.88077e-05	0.0902142	0.127318	0.000136298	1.88868e-05	0.0570513	0.410944	4.03233e-13	0.00026542	0.00245084	4.53096e-09	-0.207459	0.000403473	2.67377e-10	8.93103e-11	0.101511
24HR	Women	Dry Season	Nutrient adequacy	Monunsaturated fat intake (unadjusted)	781	-0.120085	0.00077174	3.22811e-06	0.431858	-0.0754848	0.034931	3.22811e-06	0.227862	-0.134529	0.000162775	0.431858	0.227862	-0.20758	4.74951e-09	4.04247e-08	1.19558e-13	0.0480215	0.138402	0.000104318	1.31361e-23	8.68828e-14	2.56478e-10	-0.0566729	0.113527	0.0265845	0.465007	0.195494
24HR	Women	Wet Season	Nutrient adequacy	Monunsaturated fat intake (unadjusted)	810	-0.0143975	0.68243	2.57314e-06	0.00521936	0.0468202	0.183124	2.57314e-06	8.06154e-05	-0.150118	1.78547e-05	0.00521936	8.06154e-05	-0.0912936	0.00933107	3.64946e-06	1.42942e-14	0.326958	0.174233	6.05947e-07	1.10074e-12	4.17018e-06	1.69037e-12	0.111106	0.00153992	1.95088e-05	0.0320503	2.18492e-06
24HR	Women	Rural	Nutrient adequacy	Monunsaturated fat intake (unadjusted)	1298	-0.0332246	0.231624	9.38787e-06	0.517109	-0.00211601	0.93929	9.38787e-06	0.0319341	-0.0899682	0.00117529	0.517109	0.0319341	-0.103491	0.000187713	1.17072e-07	2.82159e-14	0.505569	0.139111	4.86607e-07	3.57007e-18	5.39199e-12	1.64275e-11	0.0970587	0.000462281	2.0702e-08	2.0033e-05	2.37732e-06
24HR	Women	Total	Nutrient adequacy	Monunsaturated fat intake (unadjusted)	1593	-0.0686147	0.00615034	4.23407e-11	0.164929	-0.0135911	0.587781	4.23407e-11	0.000339792	-0.138876	2.61352e-08	0.164929	0.000339792	-0.149173	2.19496e-09	1.16429e-11	1.54213e-26	0.312606	0.153918	6.60671e-10	1.05871e-32	3.88069e-16	1.25344e-20	0.0270264	0.281016	2.97323e-06	0.0451507	1.53187e-05
24HR	Women	Urban	Nutrient adequacy	Monunsaturated fat intake (unadjusted)	293	-0.200895	0.000541382	4.58731e-08	0.0438915	-0.0619679	0.29042	4.58731e-08	9.14753e-05	-0.337613	3.04218e-09	0.0438915	9.14753e-05	-0.332881	5.18636e-09	1.2583e-08	9.18812e-18	0.488937	0.214815	0.00021167	7.91947e-22	7.32037e-10	1.74539e-14	-0.258534	7.36306e-06	0.356691	1.77439e-05	0.647313
FFQ	Men	Dry Season	Nutrient adequacy	Monunsaturated fat intake (unadjusted)	483	0.201165	8.38055e-06	1.2994e-11	3.10844e-22	0.37931	0	1.2994e-11	1.40622e-24	-0.351764	1.77636e-15	3.10844e-22	1.40622e-24	0.0259992	0.568673	1.11716e-07	9.87442e-20	1.94459e-10	0.47971	0	6.20779e-16	0.00403984	3.41998e-36	-0.0796607	0.0802967	2.68311e-09	1.76357e-21	2.27334e-05
FFQ	Men	Wet Season	Nutrient adequacy	Monunsaturated fat intake (unadjusted)	493	0.229236	2.66623e-07	2.38086e-08	3.73102e-21	0.387273	0	2.38086e-08	2.586e-21	-0.278231	3.24482e-10	3.73102e-21	2.586e-21	0.0583746	0.195686	5.9908e-08	5.02743e-20	7.67542e-08	0.479339	0	1.3464e-10	0.0361904	4.60647e-31	0.00185023	0.967314	2.08621e-07	1.03498e-19	3.7234e-05
FFQ	Men	Rural	Nutrient adequacy	Monunsaturated fat intake (unadjusted)	840	0.252484	1.10578e-13	2.01063e-13	7.2707e-37	0.402424	0	2.01063e-13	8.11557e-37	-0.280731	0	7.2707e-37	8.11557e-37	0.0903892	0.00876221	2.60888e-10	3.53482e-28	9.48911e-16	0.460576	0	3.1093e-14	0.070216	2.28269e-50	0.013076	0.70511	5.21011e-12	3.51055e-30	5.58265e-09
FFQ	Men	Total	Nutrient adequacy	Monunsaturated fat intake (unadjusted)	976	0.214566	1.25526e-11	2.07886e-19	6.40366e-43	0.388297	0	2.07886e-19	1.99233e-45	-0.320809	0	6.40366e-43	1.99233e-45	0.0512841	0.10934	9.71196e-13	6.20118e-38	3.35003e-18	0.48156	0	1.99593e-24	0.000880947	3.96312e-67	-0.0372693	0.244731	3.24384e-15	1.28129e-40	1.69698e-09
FFQ	Men	Urban	Nutrient adequacy	Monunsaturated fat intake (unadjusted)	134	0.0470846	0.589034	0.000368985	0.000132749	0.214877	0.012657	0.000368985	1.51903e-05	-0.366535	1.32592e-05	0.000132749	1.51903e-05	-0.140922	0.104351	0.000448451	4.14228e-07	0.0496724	0.47837	5.03934e-09	2.33188e-07	0.000799145	1.88982e-12	-0.447479	5.93424e-08	7.57527e-09	5.03162e-13	0.415758
FFQ	Women	Dry Season	Nutrient adequacy	Monunsaturated fat intake (unadjusted)	802	0.225624	1.02561e-10	9.31103e-21	1.20118e-39	0.392862	0	9.31103e-21	2.58755e-42	-0.347304	0	1.20118e-39	2.58755e-42	0.00956641	0.786775	8.29718e-19	4.94216e-38	3.57463e-14	0.462631	0	6.58969e-19	0.0164435	3.38475e-54	-0.105205	0.00285445	9.07435e-19	1.16908e-38	1.21045e-06
FFQ	Women	Wet Season	Nutrient adequacy	Monunsaturated fat intake (unadjusted)	800	0.244556	2.33236e-12	3.46195e-17	2.33444e-40	0.395235	0	3.46195e-17	7.21197e-41	-0.323264	0	2.33444e-40	7.21197e-41	0.0676362	0.0558455	6.85786e-16	5.68168e-37	1.24215e-15	0.49245	0	1.50453e-19	0.000648868	3.83809e-58	0.109905	0.00185102	0.000107555	1.81288e-18	1.21013e-16
FFQ	Women	Rural	Nutrient adequacy	Monunsaturated fat intake (unadjusted)	1317	0.21781	1.33227e-15	2.26166e-24	1.23534e-50	0.356989	0	2.26166e-24	6.06846e-52	-0.285553	0	1.23534e-50	6.06846e-52	0.0567944	0.0393219	1.34351e-18	6.22393e-45	9.23923e-20	0.412883	0	1.67478e-21	0.0249005	2.81162e-67	0.0728098	0.00821018	7.62088e-08	4.22868e-27	2.46579e-19
FFQ	Women	Total	Nutrient adequacy	Monunsaturated fat intake (unadjusted)	1604	0.235095	0	1.80156e-37	5.57417e-79	0.395622	0	1.80156e-37	2.24874e-82	-0.337635	0	5.57417e-79	2.24874e-82	0.0435339	0.0813338	1.52362e-31	9.94671e-73	2.46493e-29	0.479452	0	2.62674e-37	4.62681e-05	2.49981e-112	0.00654324	0.793433	1.63837e-19	6.95817e-54	1.63176e-21
FFQ	Women	Urban	Nutrient adequacy	Monunsaturated fat intake (unadjusted)	287	0.331239	8.91386e-09	5.59346e-05	3.62231e-19	0.4433	3.10862e-15	5.59346e-05	2.03704e-17	-0.297812	2.74223e-07	3.62231e-19	2.03704e-17	0.0679617	0.251114	1.22237e-10	1.75974e-16	1.02956e-05	0.545789	0	2.04053e-06	0.0465021	1.25322e-25	-0.324051	1.93028e-08	7.03084e-22	4.1618e-28	0.423583
FFQ	Men	Dry Season	Nutrient adequacy	Overall nutrient adequacy (FFQ) (energy-adjusted)	478	0.313581	2.28839e-12	0.195566	5.18214e-10	0.45386	0	0.195566	8.64374e-08	-0.275355	9.17505e-10	5.18214e-10	8.64374e-08	0.193309	2.08591e-05	3.13927e-05	4.66979e-05	5.38125e-05	0.476993	0	0.000170351	0.00210351	1.63025e-12	0.0903137	0.0484487	3.05446e-06	2.18536e-06	0.0601627
FFQ	Men	Wet Season	Nutrient adequacy	Overall nutrient adequacy (FFQ) (energy-adjusted)	487	0.319062	5.50004e-13	0.435924	1.65481e-08	0.457533	0	0.435924	1.65435e-06	-0.251541	1.8284e-08	1.65481e-08	1.65435e-06	0.211182	2.58225e-06	0.000237321	0.000239081	0.000846157	0.47966	0	0.000421748	0.000755494	1.31961e-11	0.144154	0.0014242	0.000394177	0.000248412	0.00704659
FFQ	Men	Rural	Nutrient adequacy	Overall nutrient adequacy (FFQ) (energy-adjusted)	832	0.335513	0	0.283214	4.68185e-14	0.466548	0	0.283214	2.11004e-10	-0.252916	1.31228e-13	4.68185e-14	2.11004e-10	0.223779	6.66378e-11	5.70236e-08	8.07356e-08	2.32796e-05	0.474412	0	1.40206e-05	0.000101399	5.6615e-18	0.150931	1.23093e-05	6.49039e-08	6.64476e-08	0.00432331
FFQ	Men	Total	Nutrient adequacy	Overall nutrient adequacy (FFQ) (energy-adjusted)	965	0.315214	0	0.13446	1.32216e-17	0.459368	0	0.13446	4.60431e-13	-0.272337	0	1.32216e-17	4.60431e-13	0.20975	4.68372e-11	5.83474e-08	2.20972e-08	1.31177e-07	0.482105	0	6.78215e-07	3.9892e-05	2.2987e-22	0.11776	0.000246213	1.50541e-09	3.1713e-10	0.00141047
FFQ	Men	Urban	Nutrient adequacy	Overall nutrient adequacy (FFQ) (energy-adjusted)	130	0.224595	0.0102006	0.995472	0.00781451	0.362277	2.28052e-05	0.995472	0.0365952	-0.222677	0.0108825	0.00781451	0.0365952	0.180513	0.0398599	0.316225	0.575861	0.0154142	0.456003	4.97907e-08	0.603019	0.670058	0.0202399	-0.111266	0.207562	0.00040962	0.00206324	0.532773
FFQ	Women	Dry Season	Nutrient adequacy	Overall nutrient adequacy (FFQ) (energy-adjusted)	795	0.270506	8.43769e-15	6.07039e-06	5.65738e-22	0.431414	0	6.07039e-06	6.45252e-20	-0.346351	0	5.65738e-22	6.45252e-20	0.0733778	0.0385953	1.93174e-12	1.76831e-17	1.59211e-08	0.469228	0	3.8525e-10	0.000609024	1.13445e-27	-0.0742553	0.0363242	1.27477e-15	7.91968e-22	0.00578658
FFQ	Women	Wet Season	Nutrient adequacy	Overall nutrient adequacy (FFQ) (energy-adjusted)	799	0.24968	8.05134e-13	0.0331789	1.86525e-09	0.381106	0	0.0331789	6.25949e-08	-0.282297	4.44089e-16	1.86525e-09	6.25949e-08	0.117002	0.000921541	1.79778e-10	9.05869e-12	0.00727094	0.443278	0	2.6672e-09	3.56082e-08	3.89498e-16	0.116517	0.000968171	5.56734e-06	1.52826e-07	0.0306938
FFQ	Women	Rural	Nutrient adequacy	Overall nutrient adequacy (FFQ) (energy-adjusted)	1311	0.252757	0	0.000327425	7.87988e-21	0.385274	0	0.000327425	1.31338e-17	-0.283115	0	7.87988e-21	1.31338e-17	0.108875	7.81196e-05	7.89682e-20	8.12527e-23	1.18782e-05	0.416222	0	2.3662e-12	1.86168e-07	7.16876e-29	0.0959259	0.000505225	3.27858e-11	2.76567e-16	0.000108778
FFQ	Women	Total	Nutrient adequacy	Overall nutrient adequacy (FFQ) (energy-adjusted)	1596	0.259855	0	4.61075e-07	5.55721e-30	0.407244	0	4.61075e-07	2.29477e-26	-0.31782	0	5.55721e-30	2.29477e-26	0.101338	4.99763e-05	5.77362e-22	5.80232e-29	1.76865e-09	0.45838	0	3.53334e-18	7.13106e-10	6.05938e-43	0.0257109	0.304649	5.04004e-18	1.4586e-26	6.64559e-05
FFQ	Women	Urban	Nutrient adequacy	Overall nutrient adequacy (FFQ) (energy-adjusted)	285	0.316126	4.92869e-08	0.0629314	2.8152e-06	0.440624	5.77316e-15	0.0629314	1.33124e-05	-0.299612	2.54036e-07	2.8152e-06	1.33124e-05	0.164092	0.00548869	0.0286063	0.00116562	0.00141492	0.516339	0	0.000337492	0.0206135	3.12076e-09	-0.282499	1.25177e-06	1.26875e-10	2.66914e-11	0.0943699
FFQ	Men	Dry Season	Nutrient adequacy	Overall nutrient adequacy (FFQ) (unadjusted)	483	0.286516	1.74752e-10	1.03328e-07	1.44028e-25	0.321295	6.11511e-13	1.03328e-07	1.50826e-24	-0.0782563	0.087437	1.44028e-25	1.50826e-24	0.16271	0.000354442	0.000137527	2.69019e-11	2.55548e-16	0.419497	0	7.93904e-06	0.646054	9.13917e-29	0.0721292	0.11528	1.90364e-06	9.73602e-13	2.68972e-08
FFQ	Men	Wet Season	Nutrient adequacy	Overall nutrient adequacy (FFQ) (unadjusted)	493	0.269214	1.56426e-09	3.51637e-07	3.84531e-26	0.291133	5.72817e-11	3.51637e-07	3.84275e-24	-0.0585491	0.197102	3.84531e-26	3.84275e-24	0.156227	0.00054011	0.000453589	3.72897e-11	4.30514e-14	0.407576	0	2.83542e-05	0.899598	3.64825e-28	0.126838	0.00505987	2.60673e-05	1.65701e-12	2.05561e-09
FFQ	Men	Rural	Nutrient adequacy	Overall nutrient adequacy (FFQ) (unadjusted)	840	0.278568	2.22045e-16	4.80842e-11	5.75157e-45	0.302046	0	4.80842e-11	3.20566e-41	-0.0564325	0.10382	5.75157e-45	3.20566e-41	0.148614	1.6761e-05	8.65473e-06	3.8384e-17	1.11058e-25	0.402119	0	7.86612e-07	0.814888	6.50576e-47	0.102914	0.00295952	4.10287e-08	2.66244e-18	8.19371e-16
FFQ	Men	Total	Nutrient adequacy	Overall nutrient adequacy (FFQ) (unadjusted)	976	0.281067	0	3.76032e-14	7.70547e-52	0.310806	0	3.76032e-14	1.47151e-48	-0.0701887	0.0292399	7.70547e-52	1.47151e-48	0.16504	2.528e-07	1.93599e-06	5.67078e-21	1.93093e-30	0.410492	0	4.47164e-10	0.81906	2.26803e-57	0.0967749	0.0026174	3.27139e-10	2.15265e-24	7.00184e-17
FFQ	Men	Urban	Nutrient adequacy	Overall nutrient adequacy (FFQ) (unadjusted)	134	0.34017	7.50021e-05	0.00561924	8.50567e-06	0.33669	8.97443e-05	0.00561924	5.93723e-06	0.0633372	0.474053	8.50567e-06	5.93723e-06	0.318747	0.000218969	0.175151	0.00540561	0.000128103	0.372956	1.24238e-05	0.00681101	0.346437	4.2893e-08	0.0145817	0.869212	0.000504127	1.91549e-06	0.434256
FFQ	Women	Dry Season	Nutrient adequacy	Overall nutrient adequacy (FFQ) (unadjusted)	802	0.24736	1.50813e-12	1.45463e-19	3.96638e-46	0.332668	0	1.45463e-19	8.00776e-47	-0.181215	2.68789e-07	3.96638e-46	8.00776e-47	0.0771505	0.02962	4.1136e-15	1.9369e-32	2.0367e-21	0.415057	0	2.71625e-13	0.28026	3.13411e-53	-0.0507706	0.152664	8.03127e-20	7.35277e-38	1.6226e-08
FFQ	Women	Wet Season	Nutrient adequacy	Overall nutrient adequacy (FFQ) (unadjusted)	800	0.197117	1.92834e-08	1.17436e-13	1.92684e-33	0.229913	4.80047e-11	1.17436e-13	1.7474e-33	-0.0762851	0.0310769	1.92684e-33	1.7474e-33	0.0681527	0.054146	8.5907e-10	1.00835e-24	6.3954e-16	0.36378	0	3.04651e-11	0.0257526	4.22338e-43	0.0445835	0.208075	0.000215515	7.27607e-15	1.42852e-14
FFQ	Women	Rural	Nutrient adequacy	Overall nutrient adequacy (FFQ) (unadjusted)	1317	0.225655	0	1.5018e-22	9.18736e-56	0.273475	0	1.5018e-22	3.42696e-55	-0.106744	0.000107792	9.18736e-56	3.42696e-55	0.0643955	0.0197105	8.27131e-15	1.58333e-38	1.39094e-26	0.368244	0	1.6837e-14	0.197215	1.16009e-64	0.0462251	0.0943264	2.37266e-08	4.09227e-26	1.92182e-22
FFQ	Women	Total	Nutrient adequacy	Overall nutrient adequacy (FFQ) (unadjusted)	1604	0.22665	0	3.80211e-32	4.14365e-78	0.28924	0	3.80211e-32	5.15189e-79	-0.13546	5.55934e-08	4.14365e-78	5.15189e-79	0.0733675	0.00336042	1.39283e-21	4.85045e-54	1.05538e-36	0.394492	0	1.76237e-23	0.016956	4.50789e-96	0.00752616	0.763843	1.41051e-19	1.23123e-48	2.40432e-22
FFQ	Women	Urban	Nutrient adequacy	Overall nutrient adequacy (FFQ) (unadjusted)	287	0.241706	3.72616e-05	7.04079e-06	9.79806e-18	0.292675	4.91069e-07	7.04079e-06	3.39966e-17	-0.10247	0.0841957	9.79806e-18	3.39966e-17	0.165182	0.0051809	0.000298837	2.64678e-09	8.28418e-09	0.406458	9.17488e-13	2.17065e-05	0.298623	4.91486e-23	-0.216855	0.000225278	3.7376e-18	4.8803e-24	0.899367
24HR	Women	Dry Season	Nutrient adequacy	Overall nutrient adequacy (24HR) (energy-adjusted)	769	0.0652508	0.0705372	0.813626	0.877564	0.0409286	0.256957	0.813626	0.454709	0.0526935	0.144325	0.877564	0.454709	-0.0700598	0.0521317	2.07195e-08	4.63902e-09	0.0891998	0.231845	7.63181e-11	1.01289e-08	3.71073e-10	3.72942e-07	-0.0324964	0.36816	0.00747099	0.0157514	0.167753
24HR	Women	Wet Season	Nutrient adequacy	Overall nutrient adequacy (24HR) (energy-adjusted)	799	0.0849634	0.0162964	0.781644	0.615903	0.0483662	0.172	0.781644	0.746587	0.0992354	0.00499141	0.615903	0.746587	-0.0615146	0.0822583	1.87037e-14	1.7197e-12	0.125362	0.213359	1.11666e-09	5.15879e-08	3.37803e-10	0.00159109	-0.0115501	0.744438	0.00155963	0.00631026	0.436774
24HR	Women	Rural	Nutrient adequacy	Overall nutrient adequacy (24HR) (energy-adjusted)	1283	0.083796	0.00266589	0.0863043	0.62246	0.0354182	0.204867	0.0863043	0.305252	0.119914	1.65814e-05	0.62246	0.305252	-0.067111	0.0162073	1.07326e-17	1.35196e-15	0.00545867	0.21636	4.66294e-15	2.26487e-10	5.84871e-19	5.24226e-05	-0.00483586	0.862614	0.000137555	0.0180371	0.0652399
24HR	Women	Total	Nutrient adequacy	Overall nutrient adequacy (24HR) (energy-adjusted)	1570	0.0744158	0.00317428	0.729087	0.744623	0.0443791	0.0787633	0.729087	0.540449	0.0805175	0.00140799	0.744623	0.540449	-0.0644235	0.0106711	7.68614e-19	3.73051e-19	0.0217681	0.225947	0	1.37246e-14	2.83691e-17	2.70006e-09	-0.0245315	0.331354	1.94143e-05	0.000188454	0.0897658
24HR	Women	Urban	Nutrient adequacy	Overall nutrient adequacy (24HR) (energy-adjusted)	285	0.0187346	0.752826	0.0152643	0.208808	0.0606251	0.307771	0.0152643	0.0445022	-0.0747351	0.208432	0.208808	0.0445022	-0.0599538	0.313168	0.0107476	7.68009e-05	0.985053	0.2394	4.43986e-05	4.83503e-06	0.000380324	6.92427e-07	-0.102287	0.0847548	0.157821	0.000841935	0.889633
24HR	Women	Dry Season	Nutrient adequacy	Overall nutrient adequacy (24HR) (unadjusted)	769	0.0851568	0.0181805	0.0158294	0.00889074	0.101766	0.00473099	0.0158294	0.000940073	-0.0342402	0.343005	0.00889074	0.000940073	-0.0265127	0.462856	2.10053e-07	4.37217e-12	0.355057	0.267976	4.08562e-14	3.76106e-10	2.56188e-07	1.04261e-13	0.0676423	0.06081	0.981114	0.428684	0.0134176
24HR	Women	Wet Season	Nutrient adequacy	Overall nutrient adequacy (24HR) (unadjusted)	799	0.153037	1.39478e-05	0.0581334	4.36981e-06	0.162686	3.79667e-06	0.0581334	6.67455e-05	-0.00648525	0.854774	4.36981e-06	6.67455e-05	0.0330752	0.350451	8.31674e-12	2.14961e-13	0.0203535	0.248717	9.91207e-13	0.00052895	0.00396315	4.52901e-08	0.155618	9.92283e-06	0.770634	0.989136	5.70288e-05
24HR	Women	Rural	Nutrient adequacy	Overall nutrient adequacy (24HR) (unadjusted)	1283	0.119038	1.91244e-05	0.37508	0.00737544	0.107264	0.000118389	0.37508	0.0333657	0.0345017	0.216839	0.00737544	0.0333657	0.000698208	0.980067	2.30083e-13	6.07071e-15	0.621448	0.233314	0	2.74809e-07	8.29158e-10	5.87462e-10	0.1236	8.9987e-06	0.713986	0.458538	0.00112336
24HR	Women	Total	Nutrient adequacy	Overall nutrient adequacy (24HR) (unadjusted)	1570	0.118311	2.59313e-06	0.00251261	7.08524e-07	0.132651	1.3261e-07	0.00251261	6.73188e-07	-0.0133709	0.596529	7.08524e-07	6.73188e-07	0.00438036	0.862316	6.45716e-16	9.57094e-23	0.042979	0.259501	0	3.47189e-11	2.22358e-07	7.08528e-20	0.11261	7.72568e-06	0.779717	0.60263	6.18066e-06
24HR	Women	Urban	Nutrient adequacy	Overall nutrient adequacy (24HR) (unadjusted)	285	0.122874	0.0381634	3.94633e-06	1.93817e-08	0.234118	6.59073e-05	3.94633e-06	1.41226e-09	-0.200869	0.000647273	1.93817e-08	1.41226e-09	0.0261996	0.659624	0.000144331	1.33105e-10	0.000288441	0.361842	3.04662e-10	6.64884e-06	0.0295206	1.22806e-16	0.0649515	0.274463	0.790582	0.00276821	0.000479609
24HR	Women	Dry Season	Nutrient adequacy	Polyunsaturated fat intake (energy-adjusted)	781	-0.193409	5.09552e-08	6.50103e-07	0.301115	-0.114146	0.00139677	6.50103e-07	0.173818	-0.206177	6.05402e-09	0.301115	0.173818	-0.0575103	0.108283	0.00064253	0.155148	0.0923586	-0.120146	0.000766906	0.000830351	0.681442	0.147211	0.141261	7.45419e-05	1.02373e-28	3.57715e-17	1.07687e-11
24HR	Women	Wet Season	Nutrient adequacy	Polyunsaturated fat intake (energy-adjusted)	810	-0.177048	3.95318e-07	5.16357e-07	0.382379	-0.107115	0.00226843	5.16357e-07	0.118571	-0.193592	2.79448e-08	0.382379	0.118571	-0.0939324	0.00746956	0.000149513	0.84247	0.566339	-0.106543	0.00239553	5.64649e-05	0.238044	0.0301323	0.129139	0.000228592	5.17703e-30	1.65778e-20	4.07127e-10
24HR	Women	Rural	Nutrient adequacy	Polyunsaturated fat intake (energy-adjusted)	1298	-0.135598	9.42577e-07	1.43989e-10	0.57213	-0.0554081	0.0459514	1.43989e-10	0.000600455	-0.189451	5.92904e-12	0.57213	0.000600455	-0.0224836	0.418311	4.19795e-06	0.378885	0.00473755	-0.0633226	0.022521	2.06022e-05	0.932467	0.00252896	0.193142	2.25131e-12	3.25043e-51	9.01951e-34	1.07465e-21
24HR	Women	Total	Nutrient adequacy	Polyunsaturated fat intake (energy-adjusted)	1593	-0.188133	3.73035e-14	1.76772e-12	0.160158	-0.113408	5.69289e-06	1.76772e-12	0.047169	-0.198562	1.33227e-15	0.160158	0.047169	-0.0789627	0.00161026	8.64297e-08	0.418891	0.138126	-0.113119	6.01553e-06	1.0615e-07	0.629317	0.0165828	0.131362	1.42755e-07	2.54512e-57	1.18384e-35	5.05436e-20
24HR	Women	Urban	Nutrient adequacy	Polyunsaturated fat intake (energy-adjusted)	293	-0.404378	5.92415e-13	0.000183889	0.00658565	-0.324167	1.35318e-08	0.000183889	0.967271	-0.32983	7.28054e-09	0.00658565	0.967271	-0.351708	5.8829e-10	0.177313	0.196147	0.165722	-0.290533	4.16038e-07	0.000128565	0.192461	0.626835	-0.125963	0.0311214	3.88992e-08	0.00210974	0.0126801
FFQ	Men	Dry Season	Nutrient adequacy	Polyunsaturated fat intake (energy-adjusted)	483	0.00245975	0.957	0.166068	0.202868	-0.0267746	0.557196	0.166068	0.191061	0.0585132	0.199238	0.202868	0.191061	0.144851	0.00141282	2.42942e-05	0.00019798	0.177288	-0.0524025	0.250362	0.211529	0.154239	0.0992425	0.298629	2.09108e-11	4.63963e-10	9.43051e-10	2.78597e-05
FFQ	Men	Wet Season	Nutrient adequacy	Polyunsaturated fat intake (energy-adjusted)	493	0.121252	0.00703132	0.286466	0.238189	0.100308	0.0259367	0.286466	0.584209	0.0538002	0.233109	0.238189	0.584209	0.122509	0.00645947	0.944393	0.4823	0.362102	0.0739869	0.100827	0.086584	0.202028	0.875832	0.223824	5.14247e-07	0.0120565	0.00845278	0.0112778
FFQ	Men	Rural	Nutrient adequacy	Polyunsaturated fat intake (energy-adjusted)	840	0.0625482	0.0700025	0.000569488	0.139629	0.00810349	0.814585	0.000569488	0.0277225	0.117899	0.000617279	0.139629	0.0277225	0.137316	6.53015e-05	0.00137119	2.12033e-05	0.814178	-0.0437812	0.204934	8.25298e-05	0.0064449	0.00136443	0.254487	6.9722e-14	8.22748e-09	2.04889e-11	0.00348038
FFQ	Men	Total	Nutrient adequacy	Polyunsaturated fat intake (energy-adjusted)	976	0.0606395	0.0582576	0.0261472	0.647632	0.0298462	0.351627	0.0261472	0.308084	0.0709761	0.0266013	0.647632	0.308084	0.127869	6.17314e-05	0.00355514	0.0011254	0.283387	-0.00395933	0.901683	0.00809376	0.0397485	0.095829	0.258701	2.22045e-16	5.30448e-10	1.33741e-10	1.57992e-05
FFQ	Men	Urban	Nutrient adequacy	Polyunsaturated fat intake (energy-adjusted)	134	0.09671	0.266302	0.462625	0.897632	0.0462692	0.595508	0.462625	0.741292	0.0947442	0.276189	0.897632	0.741292	0.130723	0.132191	0.718805	0.282565	0.895085	0.0239788	0.783306	0.37201	0.879909	0.684908	0.285812	0.000815071	0.0906667	0.0353965	0.118822
FFQ	Women	Dry Season	Nutrient adequacy	Polyunsaturated fat intake (energy-adjusted)	802	0.061756	0.0804908	0.00574982	0.503889	0.0134857	0.702957	0.00574982	0.17984	0.085804	0.0150727	0.503889	0.17984	0.147875	2.6182e-05	0.00232257	0.000126032	0.333425	-0.00265806	0.940089	0.0201291	0.346471	0.136207	0.267323	1.37668e-14	2.14405e-07	1.85881e-09	4.41181e-05
FFQ	Women	Wet Season	Nutrient adequacy	Polyunsaturated fat intake (energy-adjusted)	800	0.136398	0.000108839	0.0516555	0.0486569	0.102717	0.00363266	0.0516555	0.312975	0.0595985	0.0920731	0.0486569	0.312975	0.125132	0.000388624	0.522223	0.592425	0.0936576	0.0882124	0.0125607	0.102156	0.320426	0.447135	0.257111	1.52101e-13	0.000143217	6.1756e-07	7.52139e-05
FFQ	Women	Rural	Nutrient adequacy	Polyunsaturated fat intake (energy-adjusted)	1317	0.084484	0.00215106	9.20524e-09	0.0552517	0.0072152	0.793631	9.20524e-09	0.000987754	0.161932	3.42024e-09	0.0552517	0.000987754	0.153497	2.16341e-08	0.000879048	6.41018e-10	0.959462	-0.0394464	0.152509	6.27673e-09	0.00166254	8.23427e-06	0.250744	0	7.40634e-10	6.77276e-20	0.0103533
FFQ	Women	Total	Nutrient adequacy	Polyunsaturated fat intake (energy-adjusted)	1604	0.0990834	7.0386e-05	0.000306278	0.515521	0.0544615	0.0291761	0.000306278	0.568775	0.0810073	0.00116568	0.515521	0.568775	0.137427	3.27785e-08	0.0557495	0.000712365	0.0853433	0.0324244	0.194313	0.000992626	0.0816239	0.308583	0.263524	0	6.53088e-11	1.20288e-15	4.35045e-08
FFQ	Women	Urban	Nutrient adequacy	Polyunsaturated fat intake (energy-adjusted)	287	0.156768	0.00779801	0.366859	0.11129	0.130317	0.0272799	0.366859	0.354307	0.0242684	0.682247	0.11129	0.354307	0.0817526	0.167203	0.165285	0.425454	0.664173	0.10983	0.0631482	0.347304	0.614153	0.362282	0.30726	1.08645e-07	0.0374433	0.0236919	0.000158951
24HR	Women	Dry Season	Nutrient adequacy	Polyunsaturated fat intake (unadjusted)	781	-0.0761654	0.033318	6.22188e-10	0.0100923	0.0171697	0.631869	6.22188e-10	1.70118e-05	-0.218785	6.4317e-10	0.0100923	1.70118e-05	-0.0093474	0.794237	0.514845	0.0317219	0.000377554	0.0318217	0.374485	4.08506e-05	0.866927	2.81175e-07	0.206242	5.98666e-09	1.18469e-20	1.07207e-10	2.78971e-18
24HR	Women	Wet Season	Nutrient adequacy	Polyunsaturated fat intake (unadjusted)	810	0.0410295	0.243449	1.65028e-08	3.85137e-10	0.141473	5.33348e-05	1.65028e-08	3.51703e-13	-0.227018	6.2933e-11	3.85137e-10	3.51703e-13	0.0674971	0.0548296	0.853908	0.000145809	1.08361e-08	0.0977721	0.00535242	0.0504417	0.0769157	2.89383e-11	0.330212	0	3.05914e-26	8.11218e-15	1.09657e-29
24HR	Women	Rural	Nutrient adequacy	Polyunsaturated fat intake (unadjusted)	1298	0.0125699	0.650947	1.90956e-10	1.09072e-07	0.0966632	0.000487792	1.90956e-10	1.34575e-11	-0.185287	1.72764e-11	1.09072e-07	1.34575e-11	0.0669234	0.0158879	0.27793	0.0228706	2.59337e-08	0.0741447	0.00753167	0.00705636	0.379231	2.92342e-11	0.308097	0	2.72214e-40	4.17284e-25	1.92325e-38
24HR	Women	Total	Nutrient adequacy	Polyunsaturated fat intake (unadjusted)	1593	-0.0190779	0.446707	5.47253e-17	6.59408e-10	0.0791539	0.00156848	5.47253e-17	6.84247e-16	-0.218213	0	6.59408e-10	6.84247e-16	0.0289003	0.248986	0.346687	5.65979e-05	4.56283e-10	0.0637839	0.0108852	3.30154e-05	0.227283	2.32872e-16	0.268188	0	7.44633e-46	6.25768e-24	7.23828e-46
24HR	Women	Urban	Nutrient adequacy	Polyunsaturated fat intake (unadjusted)	293	-0.147808	0.0113035	6.37698e-08	0.0019185	-0.0052357	0.928893	6.37698e-08	2.12245e-06	-0.360994	1.90447e-10	0.0019185	2.12245e-06	-0.131044	0.0248833	0.535559	5.84393e-05	0.00177905	0.007074	0.904031	0.000272949	0.912857	1.51582e-06	0.091707	0.117264	9.96806e-07	0.0819795	4.91658e-09
FFQ	Men	Dry Season	Nutrient adequacy	Polyunsaturated fat intake (unadjusted)	483	0.137425	0.00247187	1.3384e-08	1.57806e-12	0.284578	1.88755e-10	1.3384e-08	9.67088e-15	-0.286975	1.30806e-10	1.57806e-12	9.67088e-15	0.188858	2.94758e-05	0.117482	0.00553595	4.52579e-17	0.204658	5.78087e-06	0.0535732	0.000938805	8.11977e-12	0.280614	3.43585e-10	0.00424028	0.762524	1.86483e-21
FFQ	Men	Wet Season	Nutrient adequacy	Polyunsaturated fat intake (unadjusted)	493	0.280775	2.2027e-10	1.63372e-05	7.21864e-20	0.40482	0	1.63372e-05	2.81172e-18	-0.219149	8.95097e-07	7.21864e-20	2.81172e-18	0.237929	8.97046e-08	0.224235	2.33067e-05	1.00876e-13	0.304339	5.0302e-12	0.677578	0.000107903	5.35375e-14	0.274426	5.74929e-10	0.961081	0.0030551	5.11285e-14
FFQ	Men	Rural	Nutrient adequacy	Polyunsaturated fat intake (unadjusted)	840	0.240006	1.80256e-12	1.38531e-08	3.67711e-26	0.35852	0	1.38531e-08	1.68267e-25	-0.221307	8.8674e-11	3.67711e-26	1.68267e-25	0.254377	7.14984e-14	0.313999	0.00035429	6.71517e-26	0.234597	5.76073e-12	0.744138	4.47446e-10	1.6042e-17	0.311551	0	0.0343231	0.159779	1.08531e-28
FFQ	Men	Total	Nutrient adequacy	Polyunsaturated fat intake (unadjusted)	976	0.205812	8.51892e-11	7.62687e-13	1.07259e-30	0.346223	0	7.62687e-13	1.19562e-31	-0.256662	4.44089e-16	1.07259e-30	1.19562e-31	0.214525	1.26668e-11	0.571124	6.36384e-07	2.20392e-29	0.254183	8.88178e-16	0.111078	1.60532e-07	9.75566e-25	0.277311	0	0.0307733	0.0245434	2.94224e-33
FFQ	Men	Urban	Nutrient adequacy	Polyunsaturated fat intake (unadjusted)	134	-0.00205161	0.98123	0.00059699	0.00292513	0.159309	0.0659716	0.00059699	0.000340195	-0.300429	0.000420336	0.00292513	0.000340195	-0.0128726	0.882642	0.527829	0.0170377	0.0080852	0.207506	0.0161372	0.0105183	0.598567	3.12825e-05	0.034781	0.689917	0.892574	0.179046	0.00401312
FFQ	Women	Dry Season	Nutrient adequacy	Polyunsaturated fat intake (unadjusted)	802	0.195503	2.37913e-08	1.49957e-13	1.68393e-26	0.325265	0	1.49957e-13	8.92687e-28	-0.282218	4.44089e-16	1.68393e-26	8.92687e-28	0.160878	4.67747e-06	0.217862	8.67923e-08	1.80078e-23	0.232933	2.41618e-11	0.0911436	1.78679e-06	7.38276e-21	0.241413	4.2446e-12	0.220418	0.0374632	2.16206e-30
FFQ	Women	Wet Season	Nutrient adequacy	Polyunsaturated fat intake (unadjusted)	800	0.267124	1.55431e-14	1.68147e-13	1.26988e-37	0.399338	0	1.68147e-13	7.66411e-37	-0.286266	0	1.26988e-37	7.66411e-37	0.231157	3.64784e-11	0.172349	5.80633e-10	7.81346e-30	0.313135	0	0.162467	5.18244e-06	2.8377e-29	0.393816	0	2.27233e-05	0.900285	5.10247e-44
FFQ	Women	Rural	Nutrient adequacy	Polyunsaturated fat intake (unadjusted)	1317	0.244935	0	1.80262e-16	2.98059e-47	0.358673	0	1.80262e-16	2.72361e-45	-0.242139	0	2.98059e-47	2.72361e-45	0.247392	0	0.580196	2.34108e-07	2.81907e-44	0.235182	0	0.661299	3.16608e-16	4.13421e-30	0.36691	0	6.33698e-07	0.574081	6.41363e-60
FFQ	Women	Total	Nutrient adequacy	Polyunsaturated fat intake (unadjusted)	1604	0.232367	0	1.41012e-25	1.16045e-62	0.363314	0	1.41012e-25	3.67103e-63	-0.285407	0	1.16045e-62	3.67103e-63	0.198584	8.88178e-16	0.0999294	3.99667e-16	3.2976e-52	0.274545	0	0.0285033	3.0379e-11	6.81043e-49	0.318911	0	0.000195144	0.140682	6.85207e-73
FFQ	Women	Urban	Nutrient adequacy	Polyunsaturated fat intake (unadjusted)	287	0.225005	0.000120747	0.00319666	5.58518e-09	0.303009	1.6546e-07	0.00319666	3.17161e-08	-0.212258	0.000292854	5.58518e-09	3.17161e-08	0.0876962	0.138329	0.00563537	6.88784e-05	0.000227097	0.239023	4.2936e-05	0.886238	0.0391026	2.71216e-07	0.166083	0.00478787	0.405164	0.0546358	1.44843e-06
24HR	Women	Dry Season	Nutrient adequacy	Protein intake (energy-adjusted)	781	0.13693	0.000123699	1.29487e-10	0.147507	0.0382139	0.286144	1.29487e-10	0.000115212	0.231376	5.95877e-11	0.147507	0.000115212	0.000647875	0.985578	1.71455e-06	0.316989	4.02445e-06	0.165227	3.44989e-06	0.919594	4.30228e-05	0.0898904	-0.215258	1.22115e-09	2.50941e-36	8.83893e-21	2.38877e-24
24HR	Women	Wet Season	Nutrient adequacy	Protein intake (energy-adjusted)	810	0.151682	1.45509e-05	1.66409e-21	2.39175e-06	-0.0208792	0.552928	1.66409e-21	1.58194e-14	0.366886	0	2.39175e-06	1.58194e-14	-0.00531455	0.879958	3.45782e-10	0.344932	1.68917e-12	0.147068	2.64539e-05	0.061263	1.73067e-06	2.6168e-05	-0.257016	1.0969e-13	2.4809e-57	5.78381e-27	9.03722e-39
24HR	Women	Rural	Nutrient adequacy	Protein intake (energy-adjusted)	1298	0.135458	9.67489e-07	4.03168e-21	0.00104354	0.0101914	0.713746	4.03168e-21	8.0012e-11	0.271686	0	0.00104354	8.0012e-11	-0.00919041	0.740797	2.6131e-14	0.484233	1.29748e-10	0.129768	2.72399e-06	0.0498642	8.22526e-06	0.00058223	-0.221403	6.66134e-16	2.10916e-66	2.74669e-36	3.05819e-40
24HR	Women	Total	Nutrient adequacy	Protein intake (energy-adjusted)	1593	0.135273	5.96727e-08	2.43991e-29	4.60932e-06	0.00025244	0.991967	2.43991e-29	1.84343e-16	0.293439	0	4.60932e-06	1.84343e-16	-0.00916023	0.714867	1.02595e-16	0.900288	1.02556e-16	0.145404	5.54751e-09	0.134674	1.16385e-09	9.14502e-06	-0.24392	0	1.74401e-89	7.5516e-46	1.17678e-61
24HR	Women	Urban	Nutrient adequacy	Protein intake (energy-adjusted)	293	0.124495	0.0331557	1.65493e-09	0.000185189	-0.0329702	0.574048	1.65493e-09	2.6308e-08	0.366766	9.27429e-11	0.000185189	2.6308e-08	-0.0142613	0.807942	0.00054312	0.336257	3.90029e-10	0.210634	0.000282451	0.322851	7.08395e-08	0.0219107	-0.336254	3.54939e-09	5.76829e-25	5.95313e-12	2.59433e-25
FFQ	Men	Dry Season	Nutrient adequacy	Protein intake (energy-adjusted)	483	0.0188279	0.67979	0.0243452	0.182304	-0.0295622	0.516884	0.0243452	0.101689	0.0817794	0.072552	0.182304	0.101689	-0.167656	0.000214504	6.10534e-09	0.000472647	9.66791e-06	0.174689	0.00011387	4.93903e-05	2.97958e-10	0.253094	-0.301306	1.35612e-11	6.69008e-13	1.22054e-08	6.61432e-11
FFQ	Men	Wet Season	Nutrient adequacy	Protein intake (energy-adjusted)	493	0.121231	0.00704147	0.00079856	0.392339	0.0472565	0.295014	0.00079856	0.094873	0.157105	0.000463137	0.392339	0.094873	-0.0252784	0.575523	5.94175e-06	0.0797031	0.00216949	0.200231	7.4637e-06	0.120455	5.09863e-06	0.713852	-0.114032	0.0112848	1.79483e-08	0.000744467	2.05743e-05
FFQ	Men	Rural	Nutrient adequacy	Protein intake (energy-adjusted)	840	0.0788232	0.0223323	0.000131639	0.157961	0.0151018	0.662065	0.000131639	0.0320035	0.127448	0.000212714	0.157961	0.0320035	-0.0854326	0.0132524	2.86568e-11	0.000626073	1.77406e-06	0.184197	7.58865e-08	0.000282027	1.58019e-12	0.437928	-0.162411	2.22819e-06	1.70395e-13	5.48142e-07	6.60662e-10
FFQ	Men	Total	Nutrient adequacy	Protein intake (energy-adjusted)	976	0.0713672	0.0257762	0.000515295	0.25637	0.0172317	0.590795	0.000515295	0.0705683	0.101774	0.0014539	0.25637	0.0705683	-0.099081	0.00194141	3.92715e-14	1.82408e-05	8.71756e-07	0.19948	3.23119e-10	1.80414e-05	9.84364e-15	0.107551	-0.205807	8.52767e-11	2.31017e-20	1.41702e-11	8.00825e-13
FFQ	Men	Urban	Nutrient adequacy	Protein intake (energy-adjusted)	134	0.112996	0.193625	0.231196	0.886415	0.0626802	0.471841	0.231196	0.753128	0.0779771	0.370489	0.886415	0.753128	-0.0833911	0.338089	0.000635766	0.0267599	0.151869	0.283894	0.000886738	0.142941	0.00716405	0.153682	-0.391703	2.86565e-06	2.32682e-10	1.97841e-06	1.02213e-05
FFQ	Women	Dry Season	Nutrient adequacy	Protein intake (energy-adjusted)	802	0.108457	0.00209984	0.154751	0.121244	0.0840573	0.0172671	0.154751	0.434872	0.0332029	0.347687	0.121244	0.434872	-0.0359386	0.309388	8.37938e-09	0.000147343	0.12078	0.186226	1.0834e-07	0.00794504	4.79839e-06	0.0135531	-0.183145	1.76286e-07	1.73383e-13	1.14193e-10	3.06859e-06
FFQ	Women	Wet Season	Nutrient adequacy	Protein intake (energy-adjusted)	800	0.110288	0.00178361	0.0287415	0.650824	0.0782312	0.0269222	0.0287415	0.850813	0.0784823	0.0264346	0.650824	0.850813	-0.0431182	0.223138	1.43171e-14	8.85516e-06	0.0064638	0.207878	2.93056e-09	0.000565425	1.01884e-08	0.0465465	-0.0507586	0.151472	2.46191e-06	0.000697933	0.00694235
FFQ	Women	Rural	Nutrient adequacy	Protein intake (energy-adjusted)	1317	0.0804647	0.00347714	0.00513639	0.789139	0.0402886	0.143934	0.00513639	0.281759	0.0827997	0.00263707	0.789139	0.281759	-0.0592446	0.0315661	3.70227e-16	1.21527e-05	9.51148e-05	0.150616	3.97224e-08	0.00387859	8.19883e-10	0.253439	-0.0873587	0.00150692	9.13589e-10	2.10109e-05	9.09561e-06
FFQ	Women	Total	Nutrient adequacy	Protein intake (energy-adjusted)	1604	0.107031	1.74231e-05	0.0135708	0.171444	0.079127	0.00151635	0.0135708	0.663149	0.0545796	0.0288275	0.171444	0.663149	-0.0380908	0.127284	1.92295e-20	1.2045e-08	0.00315844	0.19521	3.10862e-15	8.59925e-06	2.82043e-13	0.00133795	-0.112409	6.39803e-06	3.26204e-17	7.7811e-12	5.87782e-07
FFQ	Women	Urban	Nutrient adequacy	Protein intake (energy-adjusted)	287	0.210736	0.000324422	0.12005	0.104601	0.179493	0.00227049	0.12005	0.314592	0.0763518	0.197148	0.104601	0.314592	0.0939604	0.112205	0.00103168	0.0494077	0.979246	0.282149	1.1851e-06	0.0681429	0.00645585	0.0245343	-0.179926	0.00221453	1.1648e-07	3.45229e-06	0.00030157
24HR	Women	Dry Season	Nutrient adequacy	Protein intake (unadjusted)	781	0.131914	0.000218361	0.315801	0.000327288	0.143845	5.47162e-05	0.315801	0.00267662	-0.000311339	0.993069	0.000327288	0.00267662	0.0173109	0.629069	6.25289e-08	2.48233e-09	0.419891	0.252126	8.64198e-13	0.000408196	0.0018652	2.04314e-08	0.0350936	0.327348	0.00159578	0.000463518	0.458049
24HR	Women	Wet Season	Nutrient adequacy	Protein intake (unadjusted)	810	0.222434	1.54184e-10	0.46798	3.07501e-07	0.204466	4.296e-09	0.46798	0.000651236	0.0278628	0.428409	3.07501e-07	0.000651236	0.113937	0.001161	1.28241e-08	2.54537e-05	0.0101589	0.233554	1.69558e-11	0.277404	0.529883	3.22856e-05	0.140335	6.13141e-05	0.0053021	0.0128199	0.0292714
24HR	Women	Rural	Nutrient adequacy	Protein intake (unadjusted)	1298	0.17658	1.49335e-10	0.425527	1.45039e-05	0.16045	6.14395e-09	0.425527	0.00871641	0.0382344	0.168613	1.45039e-05	0.00871641	0.0743345	0.00737911	8.47965e-11	5.81455e-07	0.155464	0.206402	5.90639e-14	0.989563	0.14382	1.49701e-06	0.113903	3.90388e-05	0.00360526	0.012214	0.0340167
24HR	Women	Total	Nutrient adequacy	Protein intake (unadjusted)	1593	0.175776	1.60361e-12	0.930198	1.0272e-09	0.173747	2.90212e-12	0.930198	1.01439e-05	0.0187146	0.455412	1.0272e-09	1.01439e-05	0.0656956	0.00871987	1.21911e-15	3.28957e-12	0.0397416	0.239455	0	0.177282	0.100081	1.9377e-11	0.0887233	0.000392054	3.61277e-05	2.67714e-05	0.0366904
24HR	Women	Urban	Nutrient adequacy	Protein intake (unadjusted)	293	0.174559	0.00271534	0.170368	5.41056e-06	0.218958	0.000158165	0.170368	0.000135123	-0.0551832	0.34657	5.41056e-06	0.000135123	0.035241	0.547948	3.52434e-08	5.88747e-08	0.10896	0.3664	9.71108e-11	0.00160401	0.0139275	2.63965e-08	-0.0246951	0.673777	0.000233465	1.60582e-06	0.803697
FFQ	Men	Dry Season	Nutrient adequacy	Protein intake (unadjusted)	483	0.212354	2.49325e-06	1.45583e-08	7.28655e-19	0.361776	2.22045e-16	1.45583e-08	4.03062e-20	-0.305262	7.09388e-12	7.28655e-19	4.03062e-20	0.038485	0.398716	1.7156e-07	3.06947e-17	2.45024e-09	0.408197	0	5.08727e-08	0.360362	5.37664e-25	-0.0260338	0.568159	1.21841e-07	1.4452e-15	2.69176e-05
FFQ	Men	Wet Season	Nutrient adequacy	Protein intake (unadjusted)	493	0.296495	1.83984e-11	0.000203833	8.04671e-19	0.405605	0	0.000203833	5.45196e-17	-0.196695	1.08602e-05	8.04671e-19	5.45196e-17	0.150142	0.000825187	3.25452e-06	1.43321e-11	1.74042e-08	0.43244	0	0.00071035	0.913694	4.71534e-20	0.0916306	0.0419874	6.72432e-07	6.45735e-13	1.82437e-05
FFQ	Men	Rural	Nutrient adequacy	Protein intake (unadjusted)	840	0.275042	4.44089e-16	6.22902e-09	6.70019e-32	0.393937	0	6.22902e-09	1.61283e-30	-0.236177	4.11449e-12	6.70019e-32	1.61283e-30	0.127019	0.000223509	9.82495e-09	1.8275e-20	2.47845e-15	0.411003	0	6.63458e-07	0.977252	1.31513e-35	0.0793105	0.0215143	2.12997e-09	2.74008e-19	5.8799e-10
FFQ	Men	Total	Nutrient adequacy	Protein intake (unadjusted)	976	0.25002	2.22045e-15	4.55755e-12	6.69227e-37	0.384743	0	4.55755e-12	1.78003e-36	-0.25975	0	6.69227e-37	1.78003e-36	0.0994588	0.00186502	6.76102e-11	7.18849e-27	2.33985e-17	0.424212	0	1.18693e-10	0.496693	4.69564e-45	0.0325791	0.309263	7.2034e-13	2.58538e-27	9.42907e-10
FFQ	Men	Urban	Nutrient adequacy	Protein intake (unadjusted)	134	0.126985	0.143711	0.00495671	7.4292e-05	0.271272	0.00152202	0.00495671	4.86802e-05	-0.269163	0.00166178	7.4292e-05	4.86802e-05	-0.0623539	0.474156	0.000333982	1.24747e-06	0.0398752	0.454167	3.5515e-08	0.000251003	0.0423651	3.66711e-09	-0.33072	9.50463e-05	7.29153e-08	5.37262e-11	0.503487
FFQ	Women	Dry Season	Nutrient adequacy	Protein intake (unadjusted)	802	0.226666	8.37068e-11	5.14101e-17	3.06248e-35	0.371916	0	5.14101e-17	2.2767e-36	-0.317778	0	3.06248e-35	2.2767e-36	0.030722	0.384911	2.37128e-14	3.97135e-29	1.95036e-15	0.376873	0	1.71085e-08	0.755992	1.21401e-37	-0.0444484	0.208602	1.46246e-12	3.06779e-26	2.71479e-08
FFQ	Women	Wet Season	Nutrient adequacy	Protein intake (unadjusted)	800	0.275084	2.22045e-15	9.06391e-13	1.23391e-35	0.404728	0	9.06391e-13	6.25513e-35	-0.279159	8.88178e-16	1.23391e-35	6.25513e-35	0.118202	0.0008088	6.70719e-13	1.46891e-27	7.13603e-16	0.425324	0	2.8968e-07	0.706045	3.18851e-39	0.186859	1.01583e-07	0.0318353	3.13381e-10	6.63185e-19
FFQ	Women	Rural	Nutrient adequacy	Protein intake (unadjusted)	1317	0.248742	0	4.06942e-22	2.53656e-54	0.378563	0	4.06942e-22	9.5282e-54	-0.283657	0	2.53656e-54	9.5282e-54	0.103061	0.000179285	3.1141e-14	9.71516e-37	3.3732e-26	0.369329	0	2.66487e-08	0.207383	9.92983e-55	0.155516	1.40367e-08	0.00167106	7.18605e-16	3.58362e-29
FFQ	Women	Total	Nutrient adequacy	Protein intake (unadjusted)	1604	0.253003	0	3.17019e-28	1.01496e-70	0.390623	0	3.17019e-28	5.06338e-71	-0.301015	0	1.01496e-70	5.06338e-71	0.0823657	0.000960726	6.11514e-24	2.73775e-53	3.42727e-31	0.404824	0	1.39905e-14	0.93877	2.08882e-77	0.0758735	0.00235992	2.62639e-11	3.79654e-33	1.22975e-25
FFQ	Women	Urban	Nutrient adequacy	Protein intake (unadjusted)	287	0.298442	2.58073e-07	0.0012758	2.05213e-13	0.392855	4.98601e-12	0.0012758	2.63424e-12	-0.228825	9.16691e-05	2.05213e-13	2.63424e-12	0.0621398	0.294116	1.67369e-09	4.5845e-12	0.000305294	0.454357	4.44089e-16	0.000437857	0.236626	4.29093e-16	-0.294459	3.77933e-07	1.20346e-17	6.0166e-22	0.180237
24HR	Women	Dry Season	Nutrient adequacy	Saturated fat intake (energy-adjusted)	781	-0.100421	0.00496925	4.03294e-08	5.77741e-17	-0.226629	1.48562e-10	4.03294e-08	9.14763e-16	0.201767	1.28365e-08	5.77741e-17	9.14763e-16	-0.333574	0	8.48608e-21	1.66893e-07	3.0952e-32	0.0943942	0.00829928	5.29283e-12	1.53108e-31	0.163888	-0.320178	0	3.96894e-14	0.000478012	1.59779e-30
24HR	Women	Wet Season	Nutrient adequacy	Saturated fat intake (energy-adjusted)	810	-0.134864	0.000118137	0.00261721	6.82784e-17	-0.221144	1.97715e-10	0.00261721	5.534e-15	0.204385	4.35832e-09	6.82784e-17	5.534e-15	-0.306716	0	4.20287e-15	2.11002e-08	1.46305e-24	0.0890008	0.0112728	1.45619e-21	8.60575e-40	0.142319	-0.260206	5.30687e-14	9.23668e-07	0.010417	3.21226e-19
24HR	Women	Rural	Nutrient adequacy	Saturated fat intake (energy-adjusted)	1298	-0.105573	0.000138658	4.56885e-11	1.13225e-27	-0.228008	0	4.56885e-11	6.45115e-27	0.235843	0	1.13225e-27	6.45115e-27	-0.343443	0	1.38666e-35	3.22484e-18	1.01416e-46	0.103413	0.000189842	1.80821e-26	3.88079e-58	0.0733452	-0.26165	0	1.32071e-13	0.00643161	2.22916e-35
24HR	Women	Total	Nutrient adequacy	Saturated fat intake (energy-adjusted)	1593	-0.113394	5.70883e-06	3.09244e-10	1.2164e-32	-0.22246	0	3.09244e-10	2.5085e-29	0.208278	0	1.2164e-32	2.5085e-29	-0.322149	0	9.76644e-37	1.75602e-16	2.42095e-55	0.105643	2.38973e-05	3.71855e-33	4.7838e-64	0.0900748	-0.292146	0	4.98414e-20	6.69216e-06	1.1538e-48
24HR	Women	Urban	Nutrient adequacy	Saturated fat intake (energy-adjusted)	293	-0.145608	0.0125936	0.0778648	1.07515e-07	-0.22125	0.000134304	0.0778648	1.15714e-06	0.15072	0.0097757	1.07515e-07	1.15714e-06	-0.257989	7.7081e-06	0.000309248	0.262253	1.6298e-13	0.110126	0.0597366	1.59501e-08	3.32886e-16	0.647665	-0.434248	6.66134e-15	5.33407e-09	2.19927e-06	5.93898e-18
FFQ	Men	Dry Season	Nutrient adequacy	Saturated fat intake (energy-adjusted)	483	0.0170007	0.709382	0.229559	0.120864	0.0550118	0.227513	0.229559	0.0851328	-0.0731699	0.10826	0.120864	0.0851328	-0.138063	0.00235819	1.03955e-06	5.97148e-06	0.206922	0.208326	3.887e-06	7.70304e-08	1.41468e-07	9.71126e-05	-0.358268	4.44089e-16	3.7111e-16	7.59383e-16	1.08922e-06
FFQ	Men	Wet Season	Nutrient adequacy	Saturated fat intake (energy-adjusted)	493	-0.00935499	0.83586	0.584407	0.519889	-0.0217637	0.629762	0.584407	0.450719	0.0370399	0.411866	0.519889	0.450719	-0.181528	5.03352e-05	4.13528e-08	2.93406e-05	0.000217324	0.168495	0.000170867	2.1882e-06	1.18719e-09	0.0528274	-0.322695	2.06946e-13	3.88827e-14	1.25669e-11	1.32065e-08
FFQ	Men	Rural	Nutrient adequacy	Saturated fat intake (energy-adjusted)	840	0.0319168	0.355542	0.275906	0.09011	0.0540648	0.117405	0.275906	0.102761	-0.0336251	0.330368	0.09011	0.102761	-0.148308	1.58974e-05	1.51969e-14	1.81634e-11	0.00939256	0.201073	4.12433e-09	1.33644e-10	3.22043e-11	5.72331e-06	-0.320725	0	8.81997e-27	2.60405e-26	1.13303e-09
FFQ	Men	Total	Nutrient adequacy	Saturated fat intake (energy-adjusted)	976	0.0110808	0.729536	0.546136	0.378604	0.0231913	0.469256	0.546136	0.382454	-0.0196548	0.539673	0.378604	0.382454	-0.157368	7.77779e-07	1.47804e-14	1.13758e-10	0.000694936	0.188265	3.0829e-09	7.17729e-12	4.19965e-15	3.0614e-05	-0.340501	0	2.47867e-30	2.2105e-27	1.20755e-13
FFQ	Men	Urban	Nutrient adequacy	Saturated fat intake (energy-adjusted)	134	0.0405205	0.642036	0.333814	0.722331	-0.00245467	0.977544	0.333814	0.590118	0.0490943	0.573215	0.722331	0.590118	-0.0287778	0.741344	0.219211	0.656673	0.386576	0.196494	0.0228758	0.189326	0.00499654	0.385147	-0.379498	6.11982e-06	8.78865e-07	0.000360539	7.48551e-05
FFQ	Women	Dry Season	Nutrient adequacy	Saturated fat intake (energy-adjusted)	802	0.0551145	0.118861	0.0108116	0.000868841	0.0944645	0.00742817	0.0108116	0.000528403	-0.10246	0.00367551	0.000868841	0.000528403	-0.0849985	0.0160521	1.28502e-08	3.92604e-09	0.963664	0.223653	1.50189e-10	2.2875e-11	2.92855e-09	4.45013e-09	-0.354856	0	5.43536e-27	1.22789e-30	7.01654e-08
FFQ	Women	Wet Season	Nutrient adequacy	Saturated fat intake (energy-adjusted)	800	0.0052442	0.882266	0.273087	0.465074	0.018206	0.607125	0.273087	0.384121	-0.0258218	0.465799	0.465074	0.384121	-0.11885	0.000756432	3.63146e-10	1.24447e-08	0.0281865	0.166711	2.12524e-06	7.87863e-10	1.88396e-11	0.00029389	-0.295002	0	7.89111e-22	3.96731e-24	1.23892e-07
FFQ	Women	Rural	Nutrient adequacy	Saturated fat intake (energy-adjusted)	1317	0.0283978	0.303104	0.00522957	0.0114248	0.0596962	0.0302899	0.00522957	0.00444513	-0.0624733	0.023375	0.0114248	0.00444513	-0.104371	0.000147972	4.17568e-15	1.09837e-14	0.137395	0.181055	3.6138e-11	8.19963e-15	3.98606e-13	4.87389e-09	-0.300026	0	1.76749e-37	6.50275e-46	5.21605e-10
FFQ	Women	Total	Nutrient adequacy	Saturated fat intake (energy-adjusted)	1604	0.0272033	0.276223	0.00360236	0.00365851	0.0577122	0.0208055	0.00360236	0.0014276	-0.0685139	0.00604985	0.00365851	0.0014276	-0.103123	3.50485e-05	5.43683e-17	5.44445e-17	0.135286	0.197688	1.33227e-15	6.3789e-21	2.43768e-19	6.08888e-12	-0.327844	0	2.54974e-47	6.75716e-55	3.26161e-14
FFQ	Women	Urban	Nutrient adequacy	Saturated fat intake (energy-adjusted)	287	0.0753208	0.203283	0.895689	0.267767	0.0631251	0.286512	0.895689	0.36556	-0.00863078	0.884254	0.267767	0.36556	0.0284416	0.631351	0.205162	0.168207	0.795634	0.183611	0.00178662	0.0125336	0.00314889	0.0180031	-0.305031	1.35571e-07	1.63536e-07	1.22453e-06	6.99609e-05
24HR	Women	Dry Season	Nutrient adequacy	Saturated fat intake (unadjusted)	781	-0.0441288	0.218	0.0153397	2.69419e-08	-0.139294	9.40035e-05	0.0153397	1.00553e-05	0.133601	0.000180761	2.69419e-08	1.00553e-05	-0.364047	0	1.20874e-46	2.06131e-33	6.44759e-24	0.273833	6.66134e-15	1.6591e-34	3.03024e-54	1.02662e-06	-0.221367	3.99437e-10	2.66968e-09	0.00142906	8.09607e-13
24HR	Women	Wet Season	Nutrient adequacy	Saturated fat intake (unadjusted)	810	-0.0712398	0.0426661	0.704961	5.36568e-05	-0.114238	0.00112632	0.704961	0.00113033	0.0970559	0.00570064	5.36568e-05	0.00113033	-0.296316	0	1.38323e-27	4.61289e-27	6.54572e-12	0.206775	2.8478e-09	1.33167e-33	5.26237e-43	0.000842216	-0.140508	6.00379e-05	0.0109805	0.0486083	3.74663e-05
24HR	Women	Rural	Nutrient adequacy	Saturated fat intake (unadjusted)	1298	-0.0356813	0.198901	0.000216626	4.08844e-14	-0.139008	4.9629e-07	0.000216626	5.36963e-13	0.187117	1.08313e-11	4.08844e-14	5.36963e-13	-0.334172	0	4.77486e-61	4.98019e-48	5.30475e-33	0.228411	0	6.70527e-45	1.2952e-79	0.000244547	-0.152568	3.31854e-08	6.93842e-08	0.0667734	1.56175e-14
24HR	Women	Total	Nutrient adequacy	Saturated fat intake (unadjusted)	1593	-0.0559417	0.0255645	0.0937994	5.56208e-12	-0.125262	5.29377e-07	0.0937994	3.71864e-08	0.122898	8.65569e-07	5.56208e-12	3.71864e-08	-0.328614	0	2.44067e-68	1.13128e-59	2.07343e-34	0.244738	0	5.32807e-65	9.27617e-84	3.80245e-09	-0.179451	5.38014e-13	1.20584e-09	0.000260701	6.70207e-16
24HR	Women	Urban	Nutrient adequacy	Saturated fat intake (unadjusted)	293	-0.126477	0.0304352	0.00219973	0.860545	-0.0720527	0.218821	0.00219973	0.350125	-0.108887	0.0626861	0.860545	0.350125	-0.285915	6.44295e-07	1.52115e-09	2.38632e-11	0.00176232	0.324056	1.36943e-08	2.48399e-26	5.17106e-24	1.01199e-09	-0.310615	5.66633e-08	0.0010912	1.52999e-07	0.00315878
FFQ	Men	Dry Season	Nutrient adequacy	Saturated fat intake (unadjusted)	483	0.136214	0.00270115	3.48117e-07	5.07204e-12	0.269746	1.69156e-09	3.48117e-07	2.04552e-13	-0.266808	2.57179e-09	5.07204e-12	2.04552e-13	-0.0469449	0.30319	1.20017e-08	4.93135e-15	0.000402275	0.370737	0	2.14204e-11	0.00110535	3.05658e-20	-0.275501	7.33634e-10	2.45599e-19	6.4487e-29	0.670937
FFQ	Men	Wet Season	Nutrient adequacy	Saturated fat intake (unadjusted)	493	0.186332	3.13745e-05	0.00155674	2.17773e-10	0.276309	4.33658e-10	0.00155674	1.67819e-09	-0.153318	0.000636003	2.17773e-10	1.67819e-09	-0.0164636	0.715374	1.87842e-11	9.28951e-16	0.0349177	0.384232	0	1.07971e-07	0.00333165	1.14385e-15	-0.19111	1.93734e-05	5.54909e-20	2.72198e-29	0.505362
FFQ	Men	Rural	Nutrient adequacy	Saturated fat intake (unadjusted)	840	0.188032	4.005e-08	1.74666e-08	8.55097e-21	0.296991	0	1.74666e-08	2.40339e-20	-0.205593	1.80835e-09	8.55097e-21	2.40339e-20	-0.00378633	0.912746	8.97848e-16	1.98884e-25	1.7931e-05	0.377504	0	1.70147e-12	0.00116247	1.31521e-30	-0.196145	9.91839e-09	2.09971e-31	3.14309e-48	0.99316
FFQ	Men	Total	Nutrient adequacy	Saturated fat intake (unadjusted)	976	0.165418	2.02468e-07	4.72953e-10	1.17359e-22	0.281997	0	4.72953e-10	6.39143e-23	-0.220606	3.18856e-12	1.17359e-22	6.39143e-23	-0.0199253	0.534106	2.96746e-17	2.31572e-29	5.64049e-06	0.383293	0	2.6362e-17	2.12388e-05	2.09656e-36	-0.228459	5.05151e-13	6.05366e-38	4.15105e-58	0.641242
FFQ	Men	Urban	Nutrient adequacy	Saturated fat intake (unadjusted)	134	0.062267	0.474774	0.083983	0.0159328	0.145397	0.0936896	0.083983	0.0133562	-0.200332	0.0202945	0.0159328	0.0133562	-0.0639592	0.462828	0.0201669	0.003956	0.239272	0.344745	4.52112e-05	0.00215721	0.0103045	2.346e-05	-0.476921	5.68859e-09	1.08535e-10	5.24732e-11	0.0113495
FFQ	Women	Dry Season	Nutrient adequacy	Saturated fat intake (unadjusted)	802	0.134993	0.000125791	5.65594e-15	4.40063e-21	0.266516	1.64313e-14	5.65594e-15	9.81099e-24	-0.290489	0	4.40063e-21	9.81099e-24	-0.0511406	0.147906	7.77123e-14	3.82843e-26	5.38104e-07	0.33591	0	2.2876e-15	0.00460053	5.74015e-31	-0.305735	0	1.74379e-32	1.21682e-52	0.629602
FFQ	Women	Wet Season	Nutrient adequacy	Saturated fat intake (unadjusted)	800	0.130099	0.000224522	8.6542e-09	5.31911e-14	0.227774	7.11498e-11	8.6542e-09	7.88732e-15	-0.20216	7.98927e-09	5.31911e-14	7.88732e-15	-0.0223016	0.528776	1.65546e-13	6.32588e-23	0.000442853	0.317766	0	5.68051e-12	0.000138033	1.26811e-22	-0.157262	7.86174e-06	6.71745e-19	9.30429e-37	0.412044
FFQ	Women	Rural	Nutrient adequacy	Saturated fat intake (unadjusted)	1317	0.11517	2.79484e-05	2.31636e-16	1.30049e-21	0.21985	6.66134e-16	2.31636e-16	3.38854e-24	-0.220507	4.44089e-16	1.30049e-21	3.38854e-24	-0.0321162	0.244138	8.26234e-17	4.24469e-32	1.7605e-06	0.280051	0	1.3281e-16	0.000738264	2.28217e-33	-0.181959	2.87699e-11	1.23721e-30	1.54781e-58	0.402463
FFQ	Women	Total	Nutrient adequacy	Saturated fat intake (unadjusted)	1604	0.133483	8.05673e-08	1.22631e-23	1.28552e-34	0.253572	0	1.22631e-23	2.01515e-38	-0.255329	0	1.28552e-34	2.01515e-38	-0.030461	0.222732	2.37471e-24	9.92054e-48	1.1236e-10	0.334087	0	3.19887e-27	2.95845e-06	1.3426e-54	-0.225338	0	2.08033e-48	7.25534e-88	0.54257
FFQ	Women	Urban	Nutrient adequacy	Saturated fat intake (unadjusted)	287	0.183988	0.00174742	0.000217424	1.42224e-09	0.282721	1.12517e-06	0.000217424	1.09351e-09	-0.248454	2.06574e-05	1.42224e-09	1.09351e-09	0.0100852	0.864921	1.42995e-05	7.98712e-10	0.0014267	0.395702	3.39018e-12	1.97561e-06	0.0208515	4.06535e-15	-0.428454	3.06422e-14	7.54632e-19	1.02012e-23	0.006779
24HR	Women	Dry Season	Nutrient adequacy	Serum folate	394	-0.125326	0.0122309	3.08885e-05	0.101616	-0.0193407	0.700123	3.08885e-05	0.00226138	-0.178647	0.000335571	0.101616	0.00226138	0.00412979	0.934461	0.00568978	0.301833	0.0194914	-0.0498357	0.320729	0.0226192	0.235464	0.0243087	-0.0968779	0.0531608	0.976081	0.00228054	0.294235
24HR	Women	Wet Season	Nutrient adequacy	Serum folate	364	0.113065	0.0303441	9.2506e-09	1.63882e-13	0.207406	6.24413e-05	9.2506e-09	1.01557e-15	-0.229767	8.7357e-06	1.63882e-13	1.01557e-15	0.236167	4.79117e-06	0.000134167	0.171772	5.96771e-18	0.0466583	0.372779	0.0061363	2.29188e-09	1.11063e-07	0.160835	0.00199625	0.146791	0.156123	4.10231e-11
24HR	Women	Rural	Nutrient adequacy	Serum folate	624	0.0484155	0.225302	5.69953e-09	3.19282e-12	0.136101	0.000620383	5.69953e-09	1.56585e-15	-0.200047	4.22785e-07	3.19282e-12	1.56585e-15	0.170928	1.63194e-05	8.31113e-07	0.0398546	6.39794e-16	0.0296195	0.458367	0.07908	1.36439e-06	3.79102e-08	0.0998627	0.0122165	0.100355	0.117707	6.34484e-11
24HR	Women	Total	Nutrient adequacy	Serum folate	756	-0.000212809	0.995314	2.24223e-11	3.10204e-10	0.0985686	0.00639767	2.24223e-11	4.93379e-15	-0.196499	4.3521e-08	3.10204e-10	4.93379e-15	0.113518	0.00167379	4.50105e-06	0.418258	3.72706e-13	0.0234497	0.517509	0.860538	1.20607e-05	1.98024e-09	0.0398456	0.271337	0.262929	0.00620955	5.46185e-08
24HR	Women	Urban	Nutrient adequacy	Serum folate	132	-0.144469	0.0945731	0.00110051	0.652099	-0.0492875	0.570246	0.00110051	0.685717	-0.0375966	0.66507	0.652099	0.685717	-0.0723424	0.404383	0.945291	0.270568	0.823299	0.0531401	0.540456	0.000704135	0.0790964	0.223202	-0.154187	0.0741766	0.287795	0.0190396	0.0855245
FFQ	Men	Dry Season	Nutrient adequacy	Serum folate	435	0.0802812	0.0944693	0.718756	0.104163	0.0919284	0.0553828	0.718756	0.100725	-0.0413018	0.390172	0.104163	0.100725	0.0726151	0.130496	0.934947	0.690978	0.0797054	0.12402	0.00961962	0.184575	0.48156	0.0293196	0.0821684	0.0869478	0.631149	0.938741	0.0639558
FFQ	Men	Wet Season	Nutrient adequacy	Serum folate	438	0.176005	0.000213963	0.00013932	9.40381e-10	0.263437	2.18435e-08	0.00013932	2.63505e-09	-0.158177	0.00089412	9.40381e-10	2.63505e-09	0.230414	1.09275e-06	0.0643413	0.624674	2.5932e-11	0.170027	0.000351166	0.879615	0.002882	1.322e-06	0.173561	0.000262521	0.817672	0.024433	1.2242e-07
FFQ	Men	Rural	Nutrient adequacy	Serum folate	766	0.12467	0.000543532	0.0419356	6.39389e-06	0.1621	6.51561e-06	0.0419356	2.75695e-05	-0.0720003	0.0463643	6.39389e-06	2.75695e-05	0.177153	8.05313e-07	0.0111842	0.385693	4.92023e-08	0.0971374	0.00713629	0.419619	0.00280617	0.00095363	0.140382	9.68778e-05	0.441825	0.609807	1.49707e-05
FFQ	Men	Total	Nutrient adequacy	Serum folate	872	0.128648	0.000139356	0.00168903	1.90075e-08	0.183895	4.51919e-08	0.00168903	2.96521e-08	-0.106418	0.00165007	1.90075e-08	2.96521e-08	0.163185	1.27001e-06	0.0557963	0.578124	2.82851e-10	0.138801	3.90903e-05	0.656335	0.018001	6.19314e-07	0.123878	0.000245454	0.940275	0.0920261	2.89878e-07
FFQ	Men	Urban	Nutrient adequacy	Serum folate	105	0.223366	0.021996	0.47605	0.00478477	0.26985	0.00537128	0.47605	0.0187559	-0.0995157	0.312478	0.00478477	0.0187559	0.110226	0.262982	0.233013	0.0657516	0.0881154	0.268323	0.00564847	0.597234	0.746619	0.0127357	-0.0221566	0.822487	0.011984	0.0138258	0.50934
FFQ	Women	Dry Season	Nutrient adequacy	Serum folate	415	0.126965	0.00962128	0.0646871	4.15824e-06	0.155792	0.00145454	0.0646871	3.56314e-05	-0.0845778	0.0852749	4.15824e-06	3.56314e-05	0.132311	0.00695207	0.438497	0.422129	3.33953e-06	0.188253	0.000114323	0.0168519	0.0786283	1.51983e-06	0.0290759	0.554749	0.0124008	0.00137693	0.0193894
FFQ	Women	Wet Season	Nutrient adequacy	Serum folate	367	0.269622	1.56239e-07	0.243859	2.94275e-13	0.294961	8.41121e-09	0.243859	1.44805e-09	-0.0451265	0.388694	2.94275e-13	1.44805e-09	0.28343	3.2963e-08	0.227426	0.787847	2.39396e-12	0.242173	2.68459e-06	0.161915	0.0100012	9.71561e-08	0.183066	0.000423638	0.000851425	1.60967e-06	1.2082e-05
FFQ	Women	Rural	Nutrient adequacy	Serum folate	653	0.190584	9.3022e-07	0.759269	1.542e-08	0.200048	2.54433e-07	0.759269	6.42757e-06	-0.000981205	0.980035	1.542e-08	6.42757e-06	0.235755	1.06678e-09	0.000287105	0.0817861	1.95297e-11	0.152648	8.99346e-05	0.055974	0.00342965	0.000172033	0.150939	0.000108001	0.0769098	0.0137023	0.000148094
FFQ	Women	Total	Nutrient adequacy	Serum folate	784	0.19755	2.43829e-08	0.0197542	1.48656e-16	0.226305	1.45753e-10	0.0197542	8.76192e-13	-0.0648395	0.0695978	1.48656e-16	8.76192e-13	0.209417	3.21788e-09	0.104234	0.337922	7.56702e-17	0.212948	1.72035e-09	0.430531	0.436	1.34912e-12	0.112496	0.00160557	0.000407996	1.40137e-06	4.53763e-07
FFQ	Women	Urban	Nutrient adequacy	Serum folate	132	0.191901	0.0275005	0.816215	0.00105844	0.190728	0.0284807	0.816215	0.0107589	-0.076472	0.383472	0.00105844	0.0107589	0.172374	0.0481081	0.724706	0.418652	0.00621196	0.241122	0.00535025	0.0425036	0.010985	0.000461339	-0.0324259	0.712054	0.00444086	0.00412073	0.615238
24HR	Women	Dry Season	Nutrient adequacy	Serum B12	395	-0.119787	0.0165353	0.0491869	6.41475e-06	-0.151789	0.00233505	0.0491869	5.26351e-05	0.0321206	0.521805	6.41475e-06	5.26351e-05	-0.0817444	0.102573	0.196097	0.0111562	0.00387608	-0.0486395	0.331887	0.0204269	0.000186792	0.0292815	-0.134069	0.00725038	0.38555	0.405161	0.000101288
24HR	Women	Wet Season	Nutrient adequacy	Serum B12	364	0.00406676	0.938112	0.406854	0.960838	0.00910305	0.862024	0.406854	0.607611	0.0264176	0.613945	0.960838	0.607611	0.0309338	0.554704	0.553587	0.100764	0.899125	0.0260771	0.618522	0.631285	0.130327	0.653699	-0.0403191	0.441252	0.0493072	0.0366201	0.0798031
24HR	Women	Rural	Nutrient adequacy	Serum B12	625	-0.0659436	0.0981918	0.518895	0.00439036	-0.0753607	0.058695	0.518895	0.012134	0.0188865	0.636107	0.00439036	0.012134	-0.0375174	0.347145	0.145841	0.0223242	0.0423743	-0.0097417	0.807204	0.0328162	0.00935451	0.222614	-0.0871309	0.0287582	0.197391	0.732902	0.000667724
24HR	Women	Total	Nutrient adequacy	Serum B12	757	-0.066791	0.0648359	0.179151	0.000384856	-0.0821224	0.0231158	0.179151	0.000310394	0.0323292	0.371883	0.000384856	0.000310394	-0.0343589	0.342597	0.114893	0.00242159	0.0100487	-0.0120447	0.739431	0.0215324	1.78362e-05	0.0562597	-0.0950919	0.00849399	0.0553868	0.459127	1.93945e-05
24HR	Women	Urban	Nutrient adequacy	Serum B12	132	-0.0643152	0.458637	0.0744895	0.0986225	-0.112948	0.192129	0.0744895	0.0207807	0.0696241	0.422315	0.0986225	0.0207807	-0.031809	0.714184	0.726304	0.0681992	0.0200812	-0.0277871	0.749031	0.517536	0.0707177	0.137303	-0.13197	0.127067	0.0694326	0.176648	0.00746211
FFQ	Men	Dry Season	Nutrient adequacy	Serum B12	435	-0.0420469	0.381671	0.472241	0.108437	-0.052688	0.272862	0.472241	0.16024	0.050432	0.293955	0.108437	0.16024	-0.0604497	0.208283	0.864106	0.755234	0.048896	-0.0512912	0.285796	0.860786	0.907601	0.167358	-0.0366701	0.44554	0.931029	0.79489	0.0702656
FFQ	Men	Wet Season	Nutrient adequacy	Serum B12	438	0.188896	6.95328e-05	0.0374276	0.0593273	0.141925	0.00291218	0.0374276	0.596099	0.109509	0.0218937	0.0593273	0.596099	0.0717847	0.133618	0.00192864	0.050609	0.564892	0.142672	0.00276518	0.624434	0.822484	0.503633	0.000413156	0.993121	0.000119856	0.00698073	0.0967009
FFQ	Men	Rural	Nutrient adequacy	Serum B12	766	0.0568981	0.115613	0.0735445	0.787963	0.0308847	0.39333	0.0735445	0.370801	0.0865245	0.0166069	0.787963	0.370801	0.0157655	0.66309	0.21805	0.508261	0.134117	0.0144835	0.688994	0.277031	0.546839	0.256834	0.00807942	0.823341	0.186894	0.547467	0.0492329
FFQ	Men	Total	Nutrient adequacy	Serum B12	872	0.0697949	0.0393435	0.0660395	0.835808	0.0438605	0.195682	0.0660395	0.534215	0.0773744	0.0223135	0.835808	0.534215	0.00564378	0.867826	0.027804	0.101715	0.0890119	0.0365742	0.280661	0.44712	0.91351	0.486801	-0.0154677	0.648298	0.0136305	0.0958319	0.0159926
FFQ	Men	Urban	Nutrient adequacy	Serum B12	105	0.216543	0.0265044	0.903974	0.0186449	0.230936	0.0177787	0.903974	0.0763394	-0.0075947	0.938709	0.0186449	0.0763394	-0.105839	0.282571	1.85301e-05	4.7647e-06	0.3954	0.303047	0.00167584	0.459503	0.144011	0.0254451	-0.221293	0.0232906	1.22439e-05	1.62142e-05	0.122419
FFQ	Women	Dry Season	Nutrient adequacy	Serum B12	416	-0.121304	0.0132924	0.00965858	9.10708e-07	-0.165877	0.000682244	0.00965858	4.02271e-06	0.0798111	0.10405	9.10708e-07	4.02271e-06	-0.0726108	0.139282	0.0299616	0.0112776	0.000613055	-0.146882	0.00267242	0.310635	0.248644	1.13346e-05	-0.118209	0.0158558	0.560989	0.208453	1.30653e-05
FFQ	Women	Wet Season	Nutrient adequacy	Serum B12	367	0.113395	0.0298603	2.37464e-06	0.392598	0.0381546	0.46618	2.37464e-06	0.028227	0.172854	0.000883629	0.392598	0.028227	0.0796084	0.127936	0.118966	0.473717	0.0723649	0.0355448	0.497245	0.00122216	0.599059	0.0302004	-1.65082e-05	0.999749	0.00414956	0.215812	0.00216422
FFQ	Women	Rural	Nutrient adequacy	Serum B12	654	-0.0347307	0.375213	2.22415e-06	4.7479e-06	-0.0916488	0.0190667	2.22415e-06	2.2897e-07	0.129077	0.000938042	4.7479e-06	2.2897e-07	-0.0221606	0.571593	0.271334	0.00657949	6.01298e-05	-0.0777592	0.0468364	0.0169762	0.653935	1.43335e-06	-0.0825159	0.0348776	0.112426	0.896686	2.186e-08
FFQ	Women	Total	Nutrient adequacy	Serum B12	785	-0.0151676	0.671338	1.08777e-07	8.40296e-06	-0.0776701	0.0295576	1.08777e-07	1.90842e-07	0.127462	0.000343435	8.40296e-06	1.90842e-07	0.00323264	0.927947	0.285806	0.00245435	0.000187767	-0.0687384	0.0542155	0.00348475	0.588347	3.70724e-07	-0.0667108	0.0617347	0.140846	0.713507	3.0943e-08
FFQ	Women	Urban	Nutrient adequacy	Serum B12	132	0.165267	0.0582572	0.239177	0.116759	0.129277	0.139578	0.239177	0.325463	0.00602529	0.945334	0.116759	0.325463	0.195516	0.0246609	0.641312	0.311572	0.0331216	0.149096	0.0879627	0.994206	0.204341	0.115895	0.0824679	0.347179	0.388456	0.745357	0.162744
24HR	Women	Dry Season	Nutrient adequacy	Total fat intake (energy-adjusted)	781	-0.0992675	0.00549334	0.0923683	0.00418961	-0.0961518	0.00716614	0.0923683	0.535457	-0.0141746	0.692464	0.00418961	0.535457	-0.237653	1.72578e-11	2.88254e-10	6.39331e-13	4.1331e-06	0.112501	0.00163849	1.20803e-17	3.26744e-15	6.63446e-05	-0.22606	1.65512e-10	9.99905e-05	4.12451e-05	5.88863e-07
24HR	Women	Wet Season	Nutrient adequacy	Total fat intake (energy-adjusted)	810	-0.00695014	0.843435	0.0369194	0.360584	-0.0273387	0.437149	0.0369194	0.382067	0.00620871	0.859955	0.360584	0.382067	-0.183778	1.38483e-07	3.25326e-12	2.96309e-22	0.00120559	0.200268	8.96234e-09	4.02436e-20	4.35514e-22	7.55368e-10	-0.193355	2.90757e-08	7.73242e-10	5.46149e-15	0.000125423
24HR	Women	Rural	Nutrient adequacy	Total fat intake (energy-adjusted)	1298	-0.038413	0.166631	0.145815	0.00285716	-0.06162	0.0264187	0.145815	0.173989	0.0441788	0.11163	0.00285716	0.173989	-0.203776	1.23901e-13	1.99538e-17	2.38525e-28	4.27791e-07	0.174683	2.35564e-10	1.69454e-30	4.2095e-32	1.16762e-09	-0.17817	1.01509e-10	4.69599e-10	5.49715e-11	1.95538e-08
24HR	Women	Total	Nutrient adequacy	Total fat intake (energy-adjusted)	1593	-0.0612114	0.0145468	0.0101927	0.00245068	-0.068773	0.00603284	0.0101927	0.971819	-0.00249505	0.920737	0.00245068	0.971819	-0.21379	0	4.58486e-18	5.00398e-32	1.05108e-08	0.150676	1.50659e-09	1.79758e-35	1.57706e-35	3.4584e-12	-0.214802	0	1.96266e-12	1.84611e-16	1.50833e-10
24HR	Women	Urban	Nutrient adequacy	Total fat intake (energy-adjusted)	293	-0.157089	0.00705615	0.00286723	0.390543	-0.1017	0.0822305	0.00286723	0.204506	-0.179497	0.00203933	0.390543	0.204506	-0.262613	5.20818e-06	0.0277958	5.84052e-06	0.00471528	0.0587793	0.316003	2.38083e-07	1.56461e-06	0.000348002	-0.367696	8.24785e-11	0.00113268	1.11244e-07	0.00163371
FFQ	Men	Dry Season	Nutrient adequacy	Total fat intake (energy-adjusted)	483	0.0593242	0.19307	0.0018587	0.000132514	0.142383	0.00170636	0.0018587	2.00547e-05	-0.181785	5.86158e-05	0.000132514	2.00547e-05	-0.0370495	0.416554	0.00724423	2.66657e-05	0.0182957	0.170916	0.000160434	0.000955594	0.565524	1.70235e-06	0.00436791	0.923722	0.311082	0.0117447	0.00146369
FFQ	Men	Wet Season	Nutrient adequacy	Total fat intake (energy-adjusted)	493	-0.00470175	0.917065	0.00402449	0.0116348	0.073762	0.10187	0.00402449	0.00453832	-0.126835	0.00479565	0.0116348	0.00453832	-0.106101	0.018448	0.000780698	1.51297e-06	0.870667	0.150941	0.000773198	1.37542e-05	0.00746595	2.79181e-05	-0.0585847	0.19408	0.115946	0.00149577	0.353718
FFQ	Men	Rural	Nutrient adequacy	Total fat intake (energy-adjusted)	840	0.0291274	0.399164	0.000443309	0.00029457	0.0967726	0.00499819	0.000443309	6.46797e-05	-0.128631	0.000185437	0.00029457	6.46797e-05	-0.0802167	0.020062	8.80311e-06	3.97577e-09	0.356974	0.13623	7.46575e-05	1.83423e-05	0.125032	2.9416e-07	-0.0286006	0.407751	0.0952297	0.000366513	0.0385519
FFQ	Men	Total	Nutrient adequacy	Total fat intake (energy-adjusted)	976	0.03341	0.29708	2.22974e-05	4.92019e-06	0.11213	0.00044872	2.22974e-05	5.05153e-07	-0.148624	3.11441e-06	4.92019e-06	5.05153e-07	-0.0657381	0.0400423	1.85545e-05	2.88192e-10	0.0689033	0.157515	7.59373e-07	3.04982e-07	0.0334296	5.46476e-10	-0.0296337	0.355069	0.0418796	2.38757e-05	0.00713403
FFQ	Men	Urban	Nutrient adequacy	Total fat intake (energy-adjusted)	134	0.0355736	0.683225	0.0476831	0.0219931	0.119665	0.168452	0.0476831	0.0128135	-0.213432	0.0132823	0.0219931	0.0128135	-0.00782591	0.928491	0.624492	0.192982	0.067275	0.213984	0.0130403	0.0485373	0.108396	0.00111724	-0.0859437	0.323457	0.113987	0.0431058	0.247506
FFQ	Women	Dry Season	Nutrient adequacy	Total fat intake (energy-adjusted)	802	0.0439494	0.213761	2.08216e-11	1.06667e-09	0.159347	5.7711e-06	2.08216e-11	3.13737e-12	-0.237372	9.80371e-12	1.06667e-09	3.13737e-12	-0.0802822	0.0229849	1.17481e-06	1.54472e-13	0.000978621	0.176184	5.14027e-07	2.71289e-06	0.53451	4.87347e-13	-0.0441137	0.212052	0.0094313	3.74566e-07	1.11552e-05
FFQ	Women	Wet Season	Nutrient adequacy	Total fat intake (energy-adjusted)	800	-0.00401018	0.909834	2.56076e-06	0.000235759	0.0647275	0.067276	2.56076e-06	1.57851e-05	-0.174388	6.94809e-07	0.000235759	1.57851e-05	-0.0465786	0.188142	0.0253809	4.62574e-06	0.0099615	0.111252	0.00162401	1.81763e-05	0.0377235	9.57519e-08	-0.0230462	0.515102	0.425346	0.00507499	0.00150331
FFQ	Women	Rural	Nutrient adequacy	Total fat intake (energy-adjusted)	1317	0.0361744	0.18953	2.52356e-11	1.99918e-10	0.120617	1.13801e-05	2.52356e-11	9.5477e-13	-0.18805	6.01008e-12	1.99918e-10	9.5477e-13	-0.0557429	0.0431156	2.58324e-07	5.75048e-16	0.00049068	0.144718	1.3299e-07	1.41923e-07	0.102256	7.99914e-15	-0.0369314	0.180427	0.0021987	1.41229e-09	3.77794e-05
FFQ	Women	Total	Nutrient adequacy	Total fat intake (energy-adjusted)	1604	0.0215797	0.387757	2.5237e-16	6.71431e-13	0.116324	2.99726e-06	2.5237e-16	1.40133e-16	-0.212554	0	6.71431e-13	1.40133e-16	-0.0629205	0.0117189	1.58761e-07	1.30813e-18	1.09621e-05	0.152388	8.55647e-10	3.87227e-11	0.0268933	1.98714e-20	-0.0337381	0.176842	0.0153648	3.63896e-09	4.50234e-08
FFQ	Women	Urban	Nutrient adequacy	Total fat intake (energy-adjusted)	287	-0.0371537	0.53073	0.00823552	0.141227	0.0264346	0.65563	0.00823552	0.0424766	-0.161359	0.00615061	0.141227	0.0424766	-0.046764	0.429991	0.956405	0.121893	0.198756	0.0504695	0.394315	0.0489433	0.79845	0.0104485	0.0555882	0.34807	0.171392	0.687365	0.00703173
24HR	Women	Dry Season	Nutrient adequacy	Total fat intake (unadjusted)	781	0.00270344	0.939872	0.00171055	0.58581	0.0212964	0.552331	0.00171055	0.0235629	-0.0449219	0.209832	0.58581	0.0235629	-0.165662	3.24861e-06	2.88045e-15	2.53099e-22	0.0548395	0.237326	1.84244e-11	5.34085e-19	3.48755e-14	1.46225e-13	-0.066349	0.0638413	0.0571173	0.0100092	0.611584
24HR	Women	Wet Season	Nutrient adequacy	Total fat intake (unadjusted)	810	0.0963963	0.0060392	0.0160524	0.00191891	0.101528	0.00382123	0.0160524	7.73286e-05	-0.0327785	0.351491	0.00191891	7.73286e-05	-0.0818452	0.0198238	2.66385e-16	2.33449e-26	0.822941	0.262184	3.37508e-14	3.47598e-11	1.64897e-09	3.81641e-14	0.00190307	0.956873	0.00480496	7.83253e-06	0.302649
24HR	Women	Rural	Nutrient adequacy	Total fat intake (unadjusted)	1298	0.0650319	0.0191204	0.0826036	0.481501	0.0486013	0.0800591	0.0826036	0.191967	0.0298706	0.282208	0.481501	0.191967	-0.115787	2.89475e-05	2.53674e-23	5.24197e-33	0.0285901	0.245284	0	1.06215e-19	7.91929e-22	1.19595e-15	-0.00486305	0.86105	0.00329329	0.00145362	0.787904
24HR	Women	Total	Nutrient adequacy	Total fat intake (unadjusted)	1593	0.0477401	0.0567783	0.000174609	0.013446	0.0608389	0.0151585	0.000174609	2.05397e-05	-0.0334829	0.181644	0.013446	2.05397e-05	-0.122318	9.75248e-07	3.93196e-27	1.8153e-45	0.150421	0.246206	0	1.02458e-25	8.37844e-21	2.06342e-25	-0.031596	0.207527	0.00105306	1.34349e-06	0.728682
24HR	Women	Urban	Nutrient adequacy	Total fat intake (unadjusted)	293	-0.00557015	0.924363	8.47068e-07	1.70312e-05	0.118666	0.0423837	8.47068e-07	9.5298e-09	-0.280983	1.01904e-06	1.70312e-05	9.5298e-09	-0.137414	0.0186088	4.42164e-06	7.72403e-15	0.106398	0.258801	7.19928e-06	4.47223e-08	0.00158598	1.26889e-14	-0.13905	0.0172394	0.0841654	1.46431e-06	0.17755
FFQ	Men	Dry Season	Nutrient adequacy	Total fat intake (unadjusted)	483	0.153907	0.000688945	4.51127e-14	1.39721e-20	0.347835	3.55271e-15	4.51127e-14	1.5236e-24	-0.38174	0	1.39721e-20	1.5236e-24	0.0498932	0.273799	0.00258126	1.49957e-13	3.83204e-14	0.303693	9.18354e-12	1.98763e-05	0.0563534	3.2351e-23	0.0585256	0.199142	0.061597	2.52384e-08	3.43155e-13
FFQ	Men	Wet Season	Nutrient adequacy	Total fat intake (unadjusted)	493	0.182406	4.62093e-05	1.21172e-10	4.54797e-20	0.353185	6.66134e-16	1.21172e-10	4.06382e-21	-0.303753	5.54889e-12	4.54797e-20	4.06382e-21	0.0753403	0.0947307	0.000426116	7.17284e-14	1.12939e-09	0.334766	2.26485e-14	2.11151e-05	0.370477	3.42672e-22	0.0595903	0.186523	0.00176171	5.20462e-12	5.59477e-08
FFQ	Men	Rural	Nutrient adequacy	Total fat intake (unadjusted)	840	0.187942	4.0666e-08	1.9661e-20	3.2033e-35	0.364569	0	1.9661e-20	6.01731e-39	-0.334453	0	3.2033e-35	6.01731e-39	0.0869429	0.0117066	7.91735e-05	3.05961e-21	2.52194e-20	0.312374	0	3.08621e-06	0.00388282	1.14292e-37	0.083511	0.0154777	0.00226907	1.86038e-15	8.7429e-18
FFQ	Men	Total	Nutrient adequacy	Total fat intake (unadjusted)	976	0.165619	1.95623e-07	4.14509e-25	1.22959e-40	0.355585	0	4.14509e-25	5.6341e-46	-0.352189	0	1.22959e-40	5.6341e-46	0.0698484	0.0291094	3.59488e-05	1.33061e-25	1.05291e-23	0.319856	0	1.26217e-09	0.0233762	1.69158e-45	0.0579489	0.0703608	0.000600304	2.565e-19	7.94176e-20
FFQ	Men	Urban	Nutrient adequacy	Total fat intake (unadjusted)	134	0.0251958	0.7726	3.06778e-06	3.27029e-06	0.235149	0.00623795	3.06778e-06	1.3411e-07	-0.432134	1.85021e-07	3.27029e-06	1.3411e-07	-0.0382366	0.660927	0.199452	0.000307415	0.00017528	0.314583	0.000214001	0.00061713	0.330961	4.15422e-10	-0.159201	0.0661565	0.0328811	3.99241e-05	0.0131003
FFQ	Women	Dry Season	Nutrient adequacy	Total fat intake (unadjusted)	802	0.141541	5.76057e-05	4.53752e-33	9.23807e-38	0.343518	0	4.53752e-33	1.9646e-45	-0.42008	0	9.23807e-38	1.9646e-45	-0.0219075	0.535576	2.47518e-10	7.09517e-32	2.01481e-19	0.29297	0	1.33744e-08	0.00922773	1.72003e-39	-0.00966489	0.784634	4.2591e-05	3.89854e-19	8.42227e-19
FFQ	Women	Wet Season	Nutrient adequacy	Total fat intake (unadjusted)	800	0.147496	2.81164e-05	2.74459e-24	4.22083e-32	0.316223	0	2.74459e-24	1.81051e-36	-0.365017	0	4.22083e-32	1.81051e-36	0.0660348	0.0619205	0.000260154	4.21761e-22	1.03885e-19	0.297514	0	7.31694e-08	0.272758	1.49325e-36	0.116457	0.000966896	0.417259	4.84605e-10	3.59571e-22
FFQ	Women	Rural	Nutrient adequacy	Total fat intake (unadjusted)	1317	0.146756	8.80621e-08	8.21178e-42	1.68739e-53	0.321896	0	8.21178e-42	1.39431e-61	-0.372795	0	1.68739e-53	1.39431e-61	0.0422399	0.125489	5.33262e-08	3.78454e-38	1.71076e-30	0.277963	0	2.85131e-10	0.00591062	3.44526e-56	0.0830662	0.00255402	0.0157517	7.88014e-20	2.51978e-33
FFQ	Women	Total	Nutrient adequacy	Total fat intake (unadjusted)	1604	0.145101	5.29385e-09	1.25965e-56	2.58132e-70	0.333169	0	1.25965e-56	9.10432e-83	-0.401012	0	2.58132e-70	9.10432e-83	0.0268168	0.283105	7.02129e-12	7.82475e-52	6.65982e-40	0.301675	0	5.92889e-16	0.0141865	6.37074e-78	0.0550221	0.0275535	0.000386868	1.63108e-27	5.16899e-41
FFQ	Women	Urban	Nutrient adequacy	Total fat intake (unadjusted)	287	0.11931	0.0434211	4.29212e-10	5.86727e-12	0.281417	1.26634e-06	4.29212e-10	3.86103e-14	-0.385666	1.29905e-11	5.86727e-12	3.86103e-14	-0.00693105	0.906933	0.00535967	6.62075e-09	1.5688e-06	0.257992	9.56624e-06	0.00274619	0.220317	1.26643e-14	-0.0894263	0.130688	0.00475872	7.63319e-07	0.000389223
24HR	Women	Dry Season	Nutrient adequacy	Vitamin A intake (energy-adjusted)	781	0.216259	1.01914e-09	0.00355915	2.98681e-21	0.29174	0	0.00355915	2.37945e-22	-0.154415	1.46129e-05	2.98681e-21	2.37945e-22	0.165205	3.46035e-06	0.219098	1.12214e-05	1.71286e-12	0.125145	0.000455678	0.000180685	1.2426e-08	3.96546e-12	0.0719397	0.0444482	8.75428e-06	1.63249e-15	4.01431e-06
24HR	Women	Wet Season	Nutrient adequacy	Vitamin A intake (energy-adjusted)	810	0.223219	1.32439e-10	0.642677	2.54784e-13	0.25178	3.53717e-13	0.642677	1.8605e-14	-0.099476	0.00459988	2.54784e-13	1.8605e-14	0.138905	7.2956e-05	0.000187101	1.02926e-06	3.00292e-07	0.134852	0.000118302	0.000190728	8.35114e-08	4.96238e-09	0.00816616	0.816493	1.57909e-14	4.08128e-24	0.0634751
24HR	Women	Rural	Nutrient adequacy	Vitamin A intake (energy-adjusted)	1298	0.2507	0	0.0907951	4.3932e-30	0.29327	0	0.0907951	2.70059e-26	-0.111025	6.11024e-05	4.3932e-30	2.70059e-26	0.162419	3.97847e-09	6.66457e-06	4.67932e-11	4.01837e-15	0.158841	8.72889e-09	1.72221e-08	2.39771e-11	9.94016e-18	0.045953	0.0979526	8.76685e-20	2.66144e-36	9.22058e-05
24HR	Women	Total	Nutrient adequacy	Vitamin A intake (energy-adjusted)	1593	0.222246	0	0.0220138	1.52987e-32	0.272712	0	0.0220138	4.83424e-35	-0.123979	6.92023e-07	1.52987e-32	4.83424e-35	0.154419	5.80663e-10	0.000694409	1.98252e-10	4.05109e-18	0.12954	2.12487e-07	6.77949e-09	2.13259e-15	2.88568e-19	0.041968	0.094039	4.22467e-18	5.06578e-37	5.40823e-06
24HR	Women	Urban	Nutrient adequacy	Vitamin A intake (energy-adjusted)	293	0.115986	0.0473033	0.0924045	0.000301517	0.182893	0.00166765	0.0924045	1.50997e-05	-0.159766	0.00613113	0.000301517	1.50997e-05	0.116627	0.0460849	0.0983194	0.114386	0.000370259	0.0179084	0.76017	0.0562218	0.0022964	0.00610378	0.0222616	0.704335	0.168937	0.00154483	0.033352
FFQ	Men	Dry Season	Nutrient adequacy	Vitamin A intake (energy-adjusted)	483	0.220516	9.87308e-07	0.59256	0.000394744	0.202442	7.32183e-06	0.59256	0.0109115	0.0207596	0.649033	0.000394744	0.0109115	0.262298	4.84459e-09	0.318103	0.123689	3.32621e-05	0.189083	2.8826e-05	0.452831	0.496263	0.0140209	0.0684478	0.133056	0.0023403	0.0187128	0.611158
FFQ	Men	Wet Season	Nutrient adequacy	Vitamin A intake (energy-adjusted)	493	0.0189955	0.673949	3.43966e-07	3.0197e-05	-0.115552	0.0102355	3.43966e-07	3.75972e-07	0.252274	1.35265e-08	3.0197e-05	3.75972e-07	0.0415982	0.356693	0.661887	9.58421e-05	0.000447128	-0.0263283	0.559758	0.105876	0.002626	3.8087e-05	-0.121262	0.00702687	0.00104577	0.876174	3.3944e-09
FFQ	Men	Rural	Nutrient adequacy	Vitamin A intake (energy-adjusted)	840	0.128635	0.000185359	0.0107415	0.426305	0.0770683	0.0255061	0.0107415	0.798738	0.0971673	0.00482253	0.426305	0.798738	0.143498	2.98789e-05	0.945646	0.0307219	0.391438	0.092374	0.00738436	0.140722	0.514965	0.902266	-0.011684	0.735256	3.67233e-05	0.0221586	0.017214
FFQ	Men	Total	Nutrient adequacy	Vitamin A intake (energy-adjusted)	976	0.137412	1.64866e-05	9.7437e-05	0.842259	0.0622115	0.0520233	9.7437e-05	0.229834	0.133909	2.70457e-05	0.842259	0.229834	0.165435	2.01898e-07	0.481015	0.000339052	0.504904	0.089581	0.00510003	0.0546471	0.203521	0.364138	-0.0112669	0.725176	5.17155e-06	0.0438484	0.000800594
FFQ	Men	Urban	Nutrient adequacy	Vitamin A intake (energy-adjusted)	134	0.282056	0.000960852	0.00908561	0.979509	0.142236	0.101125	0.00908561	0.331035	0.274556	0.00132565	0.979509	0.331035	0.380148	5.88194e-06	0.159805	0.00293096	0.29049	0.199355	0.0209262	0.34594	0.342664	0.588934	0.0930959	0.284668	0.113516	0.867554	0.107617
FFQ	Women	Dry Season	Nutrient adequacy	Vitamin A intake (energy-adjusted)	802	0.124173	0.00042397	0.0297856	0.307673	0.0857875	0.0150921	0.0297856	0.866394	0.0704507	0.0460971	0.307673	0.866394	0.211137	1.55862e-09	0.000589533	0.000133338	0.00228104	0.0950297	0.00707906	0.196858	0.997125	0.617513	-0.0111089	0.753431	0.000757548	0.0320094	0.177071
FFQ	Women	Wet Season	Nutrient adequacy	Vitamin A intake (energy-adjusted)	800	0.0839427	0.0175614	0.0170413	0.749702	0.0342134	0.333809	0.0170413	0.31527	0.079923	0.0237812	0.749702	0.31527	0.11253	0.00143265	0.562374	0.046689	0.681352	0.0773553	0.0286845	0.899567	0.0248304	0.822913	-0.105346	0.0028517	1.71183e-09	1.36851e-05	0.000140534
FFQ	Women	Rural	Nutrient adequacy	Vitamin A intake (energy-adjusted)	1317	0.0929243	0.000734479	0.0407212	0.445943	0.0643155	0.0195831	0.0407212	0.968095	0.0543523	0.0486033	0.445943	0.968095	0.133963	1.06632e-06	0.117661	0.00996079	0.0519635	0.0961848	0.000473375	0.971301	0.077641	0.350013	-0.0558521	0.0427076	1.84653e-08	4.05043e-06	0.00520925
FFQ	Women	Total	Nutrient adequacy	Vitamin A intake (energy-adjusted)	1604	0.111726	7.28462e-06	0.0160132	0.176001	0.07821	0.00172049	0.0160132	0.748279	0.0565663	0.0234805	0.176001	0.748279	0.169946	7.3368e-12	0.00399344	0.000277082	0.00155767	0.104794	2.60732e-05	0.621819	0.128927	0.274323	-0.0563759	0.0239525	1.86301e-11	2.15889e-07	0.00151822
FFQ	Women	Urban	Nutrient adequacy	Vitamin A intake (energy-adjusted)	287	0.174839	0.00295902	0.316604	0.131567	0.14106	0.0167914	0.316604	0.359593	0.0478129	0.419707	0.131567	0.359593	0.311996	6.74552e-08	0.000625808	0.0014238	0.00247417	0.198303	0.000729022	0.593752	0.202592	0.115097	-0.0405717	0.493589	0.00262407	0.0243247	0.214977
24HR	Women	Dry Season	Nutrient adequacy	Vitamin A intake (unadjusted)	781	0.242871	5.99565e-12	3.31548e-05	1.94676e-26	0.328688	0	3.31548e-05	6.53514e-28	-0.172221	1.28893e-06	1.94676e-26	6.53514e-28	0.174879	8.77263e-07	0.0156098	8.47706e-10	3.99926e-15	0.20522	7.13618e-09	0.0514271	8.21172e-06	2.10162e-20	0.145039	4.73443e-05	0.00687434	1.70935e-10	1.95253e-11
24HR	Women	Wet Season	Nutrient adequacy	Vitamin A intake (unadjusted)	810	0.288863	0	0.0477142	9.29177e-26	0.340898	0	0.0477142	1.75092e-25	-0.147916	2.37325e-05	9.29177e-26	1.75092e-25	0.194372	2.45208e-08	8.73858e-07	1.99433e-11	1.11965e-14	0.222652	1.47819e-10	0.00119669	3.15269e-09	1.08087e-17	0.144305	3.75221e-05	3.92463e-07	1.05269e-15	1.94811e-08
24HR	Women	Rural	Nutrient adequacy	Vitamin A intake (unadjusted)	1298	0.292633	0	0.00318251	5.0724e-40	0.344141	0	0.00318251	2.87852e-34	-0.129582	2.81606e-06	5.0724e-40	2.87852e-34	0.193361	2.12452e-12	8.30999e-09	2.51277e-16	2.01372e-20	0.233978	0	1.91613e-05	1.73205e-08	2.62023e-29	0.154841	2.05819e-08	2.10839e-09	1.30945e-21	1.35046e-13
24HR	Women	Total	Nutrient adequacy	Vitamin A intake (unadjusted)	1593	0.267368	0	3.28523e-05	4.14032e-50	0.335063	0	3.28523e-05	3.47838e-51	-0.152521	9.44506e-10	4.14032e-50	3.47838e-51	0.187628	4.35207e-14	6.96484e-07	3.02158e-18	1.99411e-27	0.21278	0	2.0938e-05	1.77511e-13	1.38026e-35	0.1468	3.94558e-09	2.68792e-08	1.06204e-23	4.9545e-18
24HR	Women	Urban	Nutrient adequacy	Vitamin A intake (unadjusted)	293	0.178621	0.00214664	0.000990941	2.30492e-10	0.290447	4.19504e-07	0.000990941	3.85482e-12	-0.229196	7.51787e-05	2.30492e-10	3.85482e-12	0.161449	0.00560648	0.687059	0.000478521	1.35787e-08	0.136949	0.0190153	0.297191	0.00144659	1.04765e-07	0.113105	0.053116	0.511105	0.00109212	1.58506e-05
FFQ	Men	Dry Season	Nutrient adequacy	Vitamin A intake (unadjusted)	483	0.288506	1.03293e-10	0.0101596	9.14398e-14	0.349022	2.66454e-15	0.0101596	2.69489e-11	-0.132566	0.00351413	9.14398e-14	2.69489e-11	0.286947	1.31362e-10	0.824331	0.123625	2.4814e-13	0.306518	5.76295e-12	0.628705	0.074405	3.5327e-10	0.0830482	0.0682136	3.08166e-05	6.86025e-07	0.0015782
FFQ	Men	Wet Season	Nutrient adequacy	Vitamin A intake (unadjusted)	493	0.258754	5.53378e-09	0.492776	1.60101e-07	0.280095	2.44414e-10	0.492776	1.71533e-05	-0.0263506	0.559425	1.60101e-07	1.71533e-05	0.22708	3.47062e-07	0.12502	0.0781197	2.79532e-05	0.283022	1.55927e-10	0.64772	0.919291	1.13994e-05	0.0326001	0.470175	7.96159e-08	9.40496e-09	0.388603
FFQ	Men	Rural	Nutrient adequacy	Vitamin A intake (unadjusted)	840	0.276751	4.44089e-16	0.00834073	2.10723e-18	0.324064	0	0.00834073	1.40384e-14	-0.0951024	0.00580709	2.10723e-18	1.40384e-14	0.256584	4.26326e-14	0.224205	0.0119823	2.12775e-14	0.288356	0	0.798413	0.0621841	3.86876e-13	0.0724584	0.0357572	2.00142e-09	5.44076e-12	0.0012489
FFQ	Men	Total	Nutrient adequacy	Vitamin A intake (unadjusted)	976	0.278856	0	0.0114475	3.17268e-21	0.32445	0	0.0114475	2.09852e-16	-0.0908851	0.004489	3.17268e-21	2.09852e-16	0.266365	0	0.302087	0.0161308	1.29879e-17	0.303617	0	0.461899	0.156855	1.65399e-15	0.0581883	0.0692063	7.67846e-12	3.97746e-15	0.00192081
FFQ	Men	Urban	Nutrient adequacy	Vitamin A intake (unadjusted)	134	0.290008	0.000676377	0.185975	6.29744e-05	0.355156	2.54444e-05	0.185975	0.000588642	-0.0899994	0.301062	6.29744e-05	0.000588642	0.328756	0.000105171	0.922215	0.496279	1.96294e-05	0.44975	4.99098e-08	0.0814335	0.228819	1.19245e-05	-0.0642926	0.460495	0.000499327	3.72213e-05	0.762792
FFQ	Women	Dry Season	Nutrient adequacy	Vitamin A intake (unadjusted)	802	0.237006	1.05684e-11	9.39973e-05	2.7916e-18	0.305876	0	9.39973e-05	2.38597e-16	-0.160248	5.1011e-06	2.7916e-18	2.38597e-16	0.251116	5.33795e-13	0.524554	0.0520384	5.04067e-21	0.268502	1.04361e-14	0.347741	0.0144278	9.47882e-15	0.0108312	0.759402	8.46736e-09	7.63324e-13	0.000166638
FFQ	Women	Wet Season	Nutrient adequacy	Vitamin A intake (unadjusted)	800	0.194076	3.14039e-08	0.0338944	4.07566e-09	0.229569	4.99831e-11	0.0338944	8.00738e-08	-0.0861113	0.0148378	4.07566e-09	8.00738e-08	0.190547	5.60729e-08	0.538107	0.0486764	3.22478e-08	0.230058	4.53739e-11	0.243134	0.945329	3.36035e-08	-0.00331888	0.925327	1.25e-09	3.37641e-13	0.174528
FFQ	Women	Rural	Nutrient adequacy	Vitamin A intake (unadjusted)	1317	0.203753	8.28226e-14	1.33133e-05	9.59323e-21	0.26361	0	1.33133e-05	8.79407e-19	-0.132491	1.40075e-06	9.59323e-21	8.79407e-19	0.212484	6.66134e-15	0.835714	0.00744014	5.48791e-21	0.241898	0	0.118105	0.11467	3.65164e-18	0.0498779	0.0703735	1.12688e-08	5.82439e-16	4.03313e-06
FFQ	Women	Total	Nutrient adequacy	Vitamin A intake (unadjusted)	1604	0.217882	0	2.46149e-06	2.50879e-27	0.276259	0	2.46149e-06	3.50699e-24	-0.13633	4.2209e-08	2.50879e-27	3.50699e-24	0.228803	0	0.706879	0.00434868	1.54083e-28	0.262078	0	0.0421846	0.144765	1.02345e-23	0.011163	0.65506	3.24287e-16	1.38166e-24	4.29086e-05
FFQ	Women	Urban	Nutrient adequacy	Vitamin A intake (unadjusted)	287	0.293719	4.0542e-07	0.00812933	7.06534e-11	0.363255	2.22226e-10	0.00812933	1.39728e-09	-0.180196	0.00218018	7.06534e-11	1.39728e-09	0.31699	4.04428e-08	0.471388	0.257214	1.5205e-10	0.413721	2.7045e-13	0.0104032	0.481911	7.28631e-12	-0.179081	0.00232501	2.05837e-11	4.25656e-13	0.755569
24HR	Women	Dry Season	Nutrient adequacy	Vitamin B12 intake (energy-adjusted)	781	-0.102551	0.00411877	1.80923e-08	8.97676e-16	-0.218404	6.89662e-10	1.80923e-08	4.71054e-16	0.209533	3.37855e-09	8.97676e-16	4.71054e-16	-0.290314	0	3.9234e-12	0.00139856	2.07423e-28	0.0504729	0.158784	3.76422e-07	3.90122e-22	0.00524861	-0.320468	0	8.57969e-14	0.000705659	4.86068e-33
24HR	Women	Wet Season	Nutrient adequacy	Vitamin B12 intake (energy-adjusted)	810	-0.123092	0.000446076	9.86467e-12	8.6098e-30	-0.27737	8.88178e-16	9.86467e-12	1.43627e-29	0.31344	0	8.6098e-30	1.43627e-29	-0.318392	0	1.19208e-12	0.00190356	2.24729e-41	0.0816519	0.0201176	1.23882e-16	1.88853e-46	0.000913901	-0.368262	0	3.10835e-18	2.80356e-06	1.87437e-44
24HR	Women	Rural	Nutrient adequacy	Vitamin B12 intake (energy-adjusted)	1298	-0.117115	2.3381e-05	2.73787e-17	2.21908e-36	-0.257855	0	2.73787e-17	2.60499e-38	0.283165	0	2.21908e-36	2.60499e-38	-0.339633	0	4.78508e-26	1.09777e-09	4.18396e-57	0.0788541	0.00447433	2.70488e-21	7.10018e-55	0.00015759	-0.315332	0	6.02685e-20	0.000440189	7.8735e-58
24HR	Women	Total	Nutrient adequacy	Vitamin B12 intake (energy-adjusted)	1593	-0.112593	6.64747e-06	2.2593e-18	3.05775e-42	-0.246284	0	2.2593e-18	1.06978e-41	0.259717	0	3.05775e-42	1.06978e-41	-0.306523	0	1.19258e-25	5.0643e-07	3.2397e-66	0.0752081	0.00266775	7.75744e-23	3.99259e-67	4.66825e-05	-0.339569	0	1.98406e-29	5.10302e-08	5.58635e-75
24HR	Women	Urban	Nutrient adequacy	Vitamin B12 intake (energy-adjusted)	293	-0.105714	0.0707844	0.0011864	7.04333e-09	-0.218235	0.000166487	0.0011864	2.33449e-08	0.220309	0.000143666	7.04333e-09	2.33449e-08	-0.218652	0.000161644	0.00402513	0.967799	1.55387e-14	0.0758071	0.195692	0.000174926	1.28114e-12	0.124043	-0.422728	3.95239e-14	2.31707e-10	8.13387e-06	2.38602e-20
FFQ	Men	Dry Season	Nutrient adequacy	Vitamin B12 intake (energy-adjusted)	483	-0.00694301	0.879033	0.332239	0.5017	-0.0248078	0.586525	0.332239	0.436426	0.0299177	0.511855	0.5017	0.436426	-0.304789	7.6692e-12	8.05565e-22	2.52665e-12	5.90963e-10	0.30834	4.25571e-12	2.00985e-19	1.44579e-33	8.656e-05	-0.463754	0	2.26003e-24	5.43652e-19	1.88318e-17
FFQ	Men	Wet Season	Nutrient adequacy	Vitamin B12 intake (energy-adjusted)	493	-0.165745	0.000218679	0.00158765	1.1271e-08	-0.243576	4.31979e-08	0.00158765	2.50957e-08	0.157786	0.000437132	1.1271e-08	2.50957e-08	-0.297804	1.48579e-11	5.81998e-05	0.110624	5.74208e-15	0.0249733	0.580143	2.63437e-06	3.05783e-19	0.0478337	-0.363935	0	5.26155e-06	0.0119481	6.9339e-17
FFQ	Men	Rural	Nutrient adequacy	Vitamin B12 intake (energy-adjusted)	840	-0.0871381	0.011519	0.00115285	4.27833e-06	-0.143791	2.87668e-05	0.00115285	2.72184e-06	0.115304	0.00081393	4.27833e-06	2.72184e-06	-0.340694	0	5.61639e-27	8.77946e-12	3.05054e-26	0.180618	1.3611e-07	5.17082e-25	6.74944e-54	0.229173	-0.43288	0	3.93954e-25	3.79701e-16	5.4902e-33
FFQ	Men	Total	Nutrient adequacy	Vitamin B12 intake (energy-adjusted)	976	-0.0908252	0.00451551	0.000901697	7.72448e-07	-0.146925	4.04151e-06	0.000901697	6.98139e-07	0.107225	0.000793106	7.72448e-07	6.98139e-07	-0.306695	0	1.25191e-22	2.12794e-09	3.67447e-25	0.157136	8.07793e-07	2.24247e-21	4.25979e-51	0.388994	-0.418559	0	6.20743e-26	9.64444e-16	4.12371e-35
FFQ	Men	Urban	Nutrient adequacy	Vitamin B12 intake (energy-adjusted)	134	0.0366718	0.673995	0.109587	0.269368	-0.0343729	0.693372	0.109587	0.167954	0.12771	0.141418	0.269368	0.167954	-0.0872137	0.316332	0.0556944	0.444659	0.0400084	0.18553	0.0318556	0.204926	0.00179412	0.822519	-0.315543	0.000204179	2.04902e-05	0.00584214	2.78573e-05
FFQ	Women	Dry Season	Nutrient adequacy	Vitamin B12 intake (energy-adjusted)	802	-0.00346573	0.921936	0.024401	0.0944602	-0.0436062	0.217363	0.024401	0.0462667	0.0636556	0.0715897	0.0944602	0.0462667	-0.167778	1.77139e-06	7.10339e-12	2.86641e-05	2.09144e-08	0.196225	2.10773e-08	2.62371e-13	1.63547e-29	0.0280202	-0.348775	0	4.5369e-19	1.58146e-13	1.52101e-18
FFQ	Women	Wet Season	Nutrient adequacy	Vitamin B12 intake (energy-adjusted)	800	-0.0783494	0.0266916	0.000108915	5.87343e-06	-0.149612	2.14744e-05	0.000108915	2.2391e-06	0.127873	0.000287792	5.87343e-06	2.2391e-06	-0.270855	6.43929e-15	3.76651e-22	7.03822e-07	5.91198e-19	0.115788	0.00103479	8.29238e-14	2.28812e-34	0.989239	-0.385616	0	1.40414e-22	1.66932e-12	3.43078e-25
FFQ	Women	Rural	Nutrient adequacy	Vitamin B12 intake (energy-adjusted)	1317	-0.0532208	0.0534901	7.62884e-05	1.70718e-06	-0.111227	5.22794e-05	7.62884e-05	5.66545e-07	0.113888	3.43359e-05	1.70718e-06	5.66545e-07	-0.297241	0	4.99334e-47	5.20779e-18	3.05175e-33	0.183141	2.13214e-11	2.79353e-31	3.65844e-73	0.0957722	-0.416908	0	4.67575e-46	6.85112e-30	1.1259e-45
FFQ	Women	Total	Nutrient adequacy	Vitamin B12 intake (energy-adjusted)	1604	-0.000468891	0.985029	0.0498414	0.183049	-0.0259719	0.298554	0.0498414	0.112628	0.0397457	0.111565	0.183049	0.112628	-0.237612	0	2.30196e-53	1.60727e-27	3.70731e-20	0.253869	0	7.06445e-42	2.18815e-76	4.13244e-08	-0.393343	0	7.88892e-58	2.45574e-46	1.37552e-37
FFQ	Women	Urban	Nutrient adequacy	Vitamin B12 intake (energy-adjusted)	287	0.154462	0.00876509	0.146541	0.285261	0.111455	0.0593219	0.146541	0.557979	0.0455112	0.442462	0.285261	0.557979	0.0580268	0.327297	0.00855466	0.10235	0.625568	0.285664	8.59886e-07	0.00224931	2.57885e-05	0.00807968	-0.203124	0.000535625	1.13065e-06	6.14521e-05	0.000675831
24HR	Women	Dry Season	Nutrient adequacy	Vitamin B12 intake (unadjusted)	781	0.0280866	0.433148	1.33488e-10	1.30954e-13	-0.130889	0.000244639	1.33488e-10	1.17673e-14	0.305301	0	1.30954e-13	1.17673e-14	-0.364883	0	7.15305e-56	1.95877e-31	1.17405e-41	0.331677	0	5.18982e-27	2.63792e-71	0.0169501	-0.22885	9.71276e-11	4.78679e-18	0.00144433	3.34948e-29
24HR	Women	Wet Season	Nutrient adequacy	Vitamin B12 intake (unadjusted)	810	-0.0119458	0.734254	1.01098e-11	1.85771e-15	-0.175101	5.31599e-07	1.01098e-11	4.25287e-18	0.319607	0	1.85771e-15	4.25287e-18	-0.334371	0	3.31787e-49	8.78032e-22	4.39966e-36	0.267973	8.65974e-15	4.77863e-27	7.90972e-63	0.692951	-0.259785	5.83977e-14	2.48345e-18	3.29805e-06	1.00975e-28
24HR	Women	Rural	Nutrient adequacy	Vitamin B12 intake (unadjusted)	1298	0.00148347	0.957418	5.60397e-25	1.3437e-30	-0.182459	3.52134e-11	5.60397e-25	1.22701e-39	0.366378	0	1.3437e-30	1.22701e-39	-0.390629	0	6.86114e-95	5.00678e-50	1.36499e-75	0.285018	0	7.37598e-42	2.60392e-115	0.447467	-0.217503	2.22045e-15	4.54473e-23	0.00669603	1.16287e-47
24HR	Women	Total	Nutrient adequacy	Vitamin B12 intake (unadjusted)	1593	0.0145388	0.562014	9.47958e-21	1.52619e-26	-0.145625	5.25721e-09	9.47958e-21	8.99704e-30	0.314785	0	1.52619e-26	8.99704e-30	-0.343843	0	1.76234e-104	4.0113e-54	1.48535e-75	0.313709	0	6.45816e-53	1.82695e-135	0.0121603	-0.238191	0	7.65738e-35	4.55033e-08	1.66096e-55
24HR	Women	Urban	Nutrient adequacy	Vitamin B12 intake (unadjusted)	293	0.0537887	0.35891	0.581364	0.27854	-0.00309055	0.95799	0.581364	0.234359	0.134331	0.0214497	0.27854	0.234359	-0.167389	0.00406217	7.00775e-14	2.51843e-07	6.14152e-06	0.440739	2.22045e-15	1.29067e-16	3.53206e-26	5.35179e-06	-0.335225	3.98668e-09	1.80953e-14	9.48315e-14	2.07089e-10
FFQ	Men	Dry Season	Nutrient adequacy	Vitamin B12 intake (unadjusted)	483	0.134817	0.00298977	0.0277261	8.63233e-06	0.193448	1.86094e-05	0.0277261	1.55086e-05	-0.130545	0.00405431	8.63233e-06	1.55086e-05	-0.241797	7.43628e-08	2.94069e-36	2.88251e-31	0.0192174	0.528856	0	1.13871e-31	7.29336e-33	2.0068e-22	-0.403465	0	1.937e-34	6.29638e-37	2.21291e-06
FFQ	Men	Wet Season	Nutrient adequacy	Vitamin B12 intake (unadjusted)	493	0.0990741	0.027833	0.233145	0.00157847	0.141099	0.00168563	0.233145	0.00331994	-0.0740715	0.100437	0.00157847	0.00331994	-0.248428	2.27256e-08	1.23685e-33	1.13616e-29	0.000746938	0.489119	0	7.38502e-27	4.44128e-30	6.90291e-17	-0.288231	6.91742e-11	5.4839e-20	2.27788e-23	0.00038775
FFQ	Men	Rural	Nutrient adequacy	Vitamin B12 intake (unadjusted)	840	0.122277	0.000382325	0.183113	2.36669e-05	0.151952	9.72838e-06	0.183113	0.000151186	-0.0615469	0.0746134	2.36669e-05	0.000151186	-0.252018	1.23235e-13	1.33406e-62	1.36095e-50	2.72146e-06	0.492846	0	6.80634e-48	1.12574e-56	2.45207e-27	-0.33236	0	2.00479e-44	4.59646e-47	2.34076e-09
FFQ	Men	Total	Nutrient adequacy	Vitamin B12 intake (unadjusted)	976	0.112985	0.000405352	0.0115816	1.1077e-07	0.165097	2.13923e-07	0.0115816	4.11584e-07	-0.103432	0.00121282	1.1077e-07	4.11584e-07	-0.245072	7.99361e-15	5.71439e-67	1.07449e-59	6.475e-05	0.509983	0	1.38789e-57	9.18144e-62	2.96525e-37	-0.354289	0	3.94099e-54	5.65061e-61	1.09764e-09
FFQ	Men	Urban	Nutrient adequacy	Vitamin B12 intake (unadjusted)	134	0.117862	0.175002	0.415723	0.0452794	0.164324	0.0577905	0.415723	0.0583678	-0.10131	0.244118	0.0452794	0.0583678	-0.157973	0.0683025	3.42683e-07	2.60116e-06	0.546284	0.519136	1.30617e-10	4.73439e-06	1.28306e-06	1.03993e-06	-0.54071	1.54055e-11	1.4519e-16	2.62615e-14	3.7707e-05
FFQ	Women	Dry Season	Nutrient adequacy	Vitamin B12 intake (unadjusted)	802	0.162771	3.59766e-06	4.36997e-06	6.38314e-15	0.245388	1.83542e-12	4.36997e-06	1.42438e-14	-0.187348	9.05519e-08	6.38314e-15	1.42438e-14	-0.246899	1.32916e-12	2.23142e-74	4.27369e-68	0.0845586	0.549484	0	1.33363e-51	1.31323e-46	1.52564e-43	-0.412594	0	3.09291e-59	4.84518e-72	8.84269e-07
FFQ	Women	Wet Season	Nutrient adequacy	Vitamin B12 intake (unadjusted)	800	0.123139	0.000481683	0.0843211	4.67671e-06	0.155118	1.04697e-05	0.0843211	1.52304e-05	-0.0877247	0.0130598	4.67671e-06	1.52304e-05	-0.224181	1.42982e-10	7.54793e-73	3.29913e-52	0.000272913	0.479493	0	7.04708e-43	4.16708e-50	5.4979e-27	-0.252454	4.25882e-13	4.2461e-32	7.55028e-39	0.000405069
FFQ	Women	Rural	Nutrient adequacy	Vitamin B12 intake (unadjusted)	1317	0.095271	0.000536122	0.02402	4.8954e-06	0.12207	8.89604e-06	0.02402	1.21076e-05	-0.0712975	0.00964623	4.8954e-06	1.21076e-05	-0.277308	0	6.12167e-117	2.37669e-85	1.85144e-10	0.447792	0	6.5732e-73	4.95766e-89	1.31613e-35	-0.312139	0	3.91362e-59	1.59065e-65	8.38811e-11
FFQ	Women	Total	Nutrient adequacy	Vitamin B12 intake (unadjusted)	1604	0.145605	4.67978e-09	1.88888e-06	5.19765e-19	0.205495	0	1.88888e-06	3.19643e-18	-0.140235	1.70121e-08	5.19765e-19	3.19643e-18	-0.229407	0	3.09581e-143	7.99688e-119	0.000434229	0.519243	0	2.43542e-93	1.75625e-94	2.29494e-69	-0.332908	0	1.34713e-89	1.53015e-110	3.78425e-09
FFQ	Women	Urban	Nutrient adequacy	Vitamin B12 intake (unadjusted)	287	0.306769	1.14088e-07	0.0290873	2.13244e-11	0.373287	6.40452e-11	0.0290873	5.94799e-10	-0.177064	0.00260917	2.13244e-11	5.94799e-10	4.77446e-05	0.999357	5.11782e-16	2.61999e-17	0.065706	0.57576	0	6.0003e-10	5.52902e-06	6.46245e-20	-0.43424	1.24345e-14	2.91685e-28	3.12828e-31	0.000114841
24HR	Women	Dry Season	Nutrient adequacy	Zinc intake (energy-adjusted)	781	0.0470324	0.189181	1.65416e-11	2.59442e-05	-0.0685769	0.0554081	1.65416e-11	6.82253e-10	0.236766	2.06035e-11	2.59442e-05	6.82253e-10	-0.0530145	0.138812	0.00880377	0.20436	3.10371e-10	0.0469779	0.189694	0.316184	8.09997e-05	5.86982e-06	-0.185781	1.7027e-07	4.58291e-14	6.78422e-05	1.83211e-20
24HR	Women	Wet Season	Nutrient adequacy	Zinc intake (energy-adjusted)	810	0.0909929	0.00956752	4.74021e-16	2.18258e-06	-0.0506867	0.149509	4.74021e-16	3.25308e-13	0.311509	0	2.18258e-06	3.25308e-13	0.00459309	0.896155	0.000538218	0.00227125	2.07704e-09	0.037036	0.292435	0.00390086	0.0194016	2.27679e-09	-0.166654	1.85024e-06	3.59101e-22	1.62576e-07	1.86686e-21
24HR	Women	Rural	Nutrient adequacy	Zinc intake (energy-adjusted)	1298	0.0499279	0.0721483	4.7533e-22	6.17889e-10	-0.0819428	0.00313338	4.7533e-22	3.37031e-19	0.273745	0	6.17889e-10	3.37031e-19	-0.0277106	0.318482	0.00112555	9.67395e-05	8.93491e-15	-0.00738378	0.790418	0.000175225	0.0164166	3.69167e-16	-0.166987	1.42251e-09	1.67393e-22	1.95071e-06	2.63557e-30
24HR	Women	Total	Nutrient adequacy	Zinc intake (energy-adjusted)	1593	0.0614714	0.014133	5.64843e-26	6.51904e-11	-0.0677233	0.00685136	5.64843e-26	3.35135e-22	0.27139	0	6.51904e-11	3.35135e-22	-0.0322502	0.198267	1.24173e-06	0.00229779	2.99348e-19	0.033269	0.184452	0.00744147	2.91893e-05	1.86455e-14	-0.183863	1.40554e-13	9.53792e-34	7.63402e-11	2.80864e-41
24HR	Women	Urban	Nutrient adequacy	Zinc intake (energy-adjusted)	293	0.0884428	0.130945	5.78154e-05	0.00821907	-0.0223716	0.702943	5.78154e-05	0.000237657	0.257497	8.03264e-06	0.00821907	0.000237657	-0.065619	0.262875	9.93158e-06	0.332651	4.22941e-07	0.18122	0.00184224	0.114714	2.3244e-05	0.366966	-0.26707	3.5445e-06	3.02367e-13	1.34429e-07	1.69181e-12
FFQ	Men	Dry Season	Nutrient adequacy	Zinc intake (energy-adjusted)	483	0.00492216	0.914078	0.19854	0.457416	-0.0221025	0.627993	0.19854	0.367024	0.0393167	0.388595	0.457416	0.367024	-0.134137	0.00314008	3.07725e-06	0.00165063	0.00278036	0.163343	0.000312443	3.883e-05	8.81813e-09	0.095555	-0.228558	3.82603e-07	2.52096e-07	1.71658e-05	1.05685e-05
FFQ	Men	Wet Season	Nutrient adequacy	Zinc intake (energy-adjusted)	493	0.0576285	0.201471	0.0261323	0.237077	0.00487449	0.91403	0.0261323	0.133413	0.104675	0.0200902	0.237077	0.133413	-0.0174871	0.69852	0.0350389	0.717135	0.0312635	0.131053	0.00355626	0.187802	0.000241781	0.859831	-0.0886957	0.0490399	0.00012879	0.0317447	0.00117644
FFQ	Men	Rural	Nutrient adequacy	Zinc intake (energy-adjusted)	840	0.0431667	0.211369	0.00165984	0.089738	-0.0093537	0.786623	0.00165984	0.0359631	0.100126	0.00367357	0.089738	0.0359631	-0.0556765	0.106852	3.91678e-05	0.107241	0.000440956	0.122891	0.000357061	0.00759515	5.28249e-08	0.888859	-0.120935	0.000443553	3.0507e-07	0.00096603	2.12091e-06
FFQ	Men	Total	Nutrient adequacy	Zinc intake (energy-adjusted)	976	0.0402052	0.209497	0.0228118	0.309521	0.00581786	0.855956	0.0228118	0.198838	0.0628677	0.0495911	0.309521	0.198838	-0.0696519	0.0295665	6.16948e-07	0.00350157	0.00105424	0.156054	9.62928e-07	0.000109887	1.55398e-10	0.115727	-0.149939	2.54054e-06	7.88394e-11	1.31085e-06	4.82675e-07
FFQ	Men	Urban	Nutrient adequacy	Zinc intake (energy-adjusted)	134	0.0771523	0.375587	0.149726	0.554357	0.0180242	0.836238	0.149726	0.357347	0.118781	0.171639	0.554357	0.357347	-0.0944351	0.277766	0.00235745	0.073416	0.0544881	0.205849	0.0170253	0.313133	0.0169052	0.657011	-0.330361	9.68268e-05	2.08531e-07	0.000394281	1.33259e-05
FFQ	Women	Dry Season	Nutrient adequacy	Zinc intake (energy-adjusted)	802	0.0745712	0.0347316	0.276065	0.354018	0.0573227	0.10477	0.276065	0.676819	0.0222165	0.529835	0.354018	0.676819	-0.0308516	0.382908	3.87416e-05	0.00283575	0.167203	0.142653	5.02779e-05	0.00820903	0.000122243	0.0547496	-0.166615	2.09221e-06	8.99903e-10	8.26766e-08	4.75823e-05
FFQ	Women	Wet Season	Nutrient adequacy	Zinc intake (energy-adjusted)	800	0.127549	0.000298303	0.0297995	0.228285	0.0929613	0.00851516	0.0297995	0.679092	0.0627694	0.0760036	0.228285	0.679092	0.00502029	0.887258	4.26179e-09	0.000530818	0.160789	0.187468	9.2158e-08	0.0505515	0.000301345	0.0398412	0.00924843	0.793952	0.000913614	0.0594946	0.268049
FFQ	Women	Rural	Nutrient adequacy	Zinc intake (energy-adjusted)	1317	0.0658378	0.0168663	0.00314662	0.558714	0.024379	0.376686	0.00314662	0.174553	0.0778445	0.00470416	0.558714	0.174553	-0.029397	0.286401	6.82899e-08	0.00962629	0.00315048	0.0857584	0.00183945	0.337594	0.00161269	0.890782	-0.0508275	0.0651838	2.81202e-05	0.0352555	0.000899352
FFQ	Women	Total	Nutrient adequacy	Zinc intake (energy-adjusted)	1604	0.0960169	0.000117456	0.0201854	0.191109	0.0678851	0.00653188	0.0201854	0.680027	0.0437853	0.0795893	0.191109	0.680027	-0.0160825	0.519806	5.65715e-12	1.12945e-05	0.0351884	0.154225	5.32968e-10	0.00191663	2.97227e-07	0.0102309	-0.0803527	0.00127823	1.73775e-11	4.932e-07	0.00023085
FFQ	Women	Urban	Nutrient adequacy	Zinc intake (energy-adjusted)	287	0.240393	3.86748e-05	0.00139932	0.325226	0.157847	0.00737873	0.00139932	0.990958	0.155659	0.00825064	0.325226	0.990958	0.114234	0.0532187	0.00127857	0.246827	0.363431	0.282078	1.19276e-06	0.439325	0.00192925	0.194446	-0.161053	0.00624991	2.99522e-08	4.4718e-05	1.65577e-05
24HR	Women	Dry Season	Nutrient adequacy	Zinc intake (unadjusted)	781	0.0686896	0.0550075	0.102634	0.0113679	0.0868022	0.0152451	0.102634	0.0129	-0.03637	0.310049	0.0113679	0.0129	-0.0138538	0.699081	7.72833e-05	1.20973e-06	0.577402	0.18163	3.21596e-07	0.000420852	0.0044287	2.28462e-06	0.0427429	0.232815	0.582776	0.229612	0.0812854
24HR	Women	Wet Season	Nutrient adequacy	Zinc intake (unadjusted)	810	0.176289	4.43878e-07	0.729596	2.0731e-07	0.186186	9.42347e-08	0.729596	8.2691e-05	-0.0157346	0.654766	2.0731e-07	8.2691e-05	0.107116	0.00226834	8.97108e-05	0.000627147	0.00116099	0.177326	3.78815e-07	0.31518	0.121411	0.0004082	0.176739	4.14399e-07	0.970822	0.914283	0.000122507
24HR	Women	Rural	Nutrient adequacy	Zinc intake (unadjusted)	1298	0.114806	3.38441e-05	0.942161	0.00173987	0.111084	6.0545e-05	0.942161	0.0329917	0.0105615	0.703832	0.00173987	0.0329917	0.053881	0.0522882	5.55615e-05	0.00178965	0.229915	0.137211	6.97295e-07	0.877723	0.490601	0.0014002	0.128751	3.2633e-06	0.583192	0.477509	0.00102133
24HR	Women	Total	Nutrient adequacy	Zinc intake (unadjusted)	1593	0.12235	9.68874e-07	0.197678	5.85503e-08	0.137132	3.90785e-08	0.197678	1.01453e-05	-0.0199314	0.426633	5.85503e-08	1.01453e-05	0.0474945	0.0580659	1.45367e-08	1.38002e-08	0.0212366	0.177464	9.73888e-13	0.13886	0.42584	1.26122e-08	0.111197	8.64907e-06	0.733123	0.378983	8.08305e-05
24HR	Women	Urban	Nutrient adequacy	Zinc intake (unadjusted)	293	0.155572	0.0076341	0.0116468	1.12624e-07	0.228642	7.83349e-05	0.0116468	5.24223e-07	-0.125475	0.0317855	1.12624e-07	5.24223e-07	0.0232047	0.692432	1.7239e-07	9.66803e-10	0.0114659	0.336687	3.37957e-09	0.00149066	0.088099	2.94219e-10	0.0245511	0.675572	0.0305226	0.000165263	0.0601802
FFQ	Men	Dry Season	Nutrient adequacy	Zinc intake (unadjusted)	483	0.193586	1.8351e-05	8.05771e-10	5.83878e-19	0.353587	1.11022e-15	8.05771e-10	8.58011e-21	-0.32079	5.06262e-13	5.83878e-19	8.58011e-21	0.0577812	0.204926	2.74665e-05	4.33894e-15	2.58659e-11	0.381217	0	1.43196e-07	0.721335	1.268e-24	-0.00896937	0.844128	9.27576e-06	1.28755e-13	1.37685e-06
FFQ	Men	Wet Season	Nutrient adequacy	Zinc intake (unadjusted)	493	0.271382	9.02916e-10	6.1563e-06	2.28234e-19	0.398611	0	6.1563e-06	1.18013e-18	-0.232094	1.87239e-07	2.28234e-19	1.18013e-18	0.161063	0.000329965	0.000480394	5.21545e-10	1.34914e-10	0.4052	0	0.00116766	0.557451	1.34328e-20	0.106813	0.0176724	4.70104e-05	1.39278e-11	4.71052e-07
FFQ	Men	Rural	Nutrient adequacy	Zinc intake (unadjusted)	840	0.261986	1.19904e-14	1.50835e-10	1.06838e-32	0.39129	0	1.50835e-10	2.88866e-32	-0.254407	7.10543e-14	1.06838e-32	2.88866e-32	0.14914	1.42251e-05	1.27826e-05	3.74562e-17	6.88557e-19	0.385258	0	8.11283e-06	0.303043	8.20139e-35	0.0941358	0.00632732	3.21324e-07	2.26676e-17	4.78757e-12
FFQ	Men	Total	Nutrient adequacy	Zinc intake (unadjusted)	976	0.229499	3.93907e-13	1.17378e-14	2.50828e-37	0.378179	0	1.17378e-14	1.3565e-38	-0.28244	0	2.50828e-37	1.3565e-38	0.115168	0.000311717	5.476e-07	2.91805e-23	2.87068e-21	0.397778	0	6.74326e-10	0.843379	8.68035e-45	0.0491016	0.125291	2.65846e-09	4.34298e-24	1.92753e-12
FFQ	Men	Urban	Nutrient adequacy	Zinc intake (unadjusted)	134	0.0608094	0.485195	0.00484811	0.000986106	0.20855	0.0155988	0.00484811	0.000338555	-0.267205	0.00180176	0.000986106	0.000338555	-0.0973122	0.263322	0.00195874	8.09053e-06	0.0923219	0.360647	1.86352e-05	0.0010884	0.106198	4.99623e-07	-0.319588	0.000167191	8.37163e-06	1.56878e-08	0.514837
FFQ	Women	Dry Season	Nutrient adequacy	Zinc intake (unadjusted)	802	0.21648	5.84048e-10	2.11168e-18	2.50255e-35	0.367841	0	2.11168e-18	4.00187e-37	-0.331277	0	2.50255e-35	4.00187e-37	0.0508592	0.150151	2.10007e-10	1.15099e-25	1.01354e-17	0.353985	0	8.85989e-08	0.254034	8.10771e-37	-0.0253441	0.473541	2.0813e-10	1.38222e-23	4.17892e-10
FFQ	Women	Wet Season	Nutrient adequacy	Zinc intake (unadjusted)	800	0.266302	1.86517e-14	5.82504e-14	2.75101e-37	0.403409	0	5.82504e-14	6.04237e-37	-0.296214	0	2.75101e-37	6.04237e-37	0.130062	0.000225452	2.52386e-09	3.90875e-25	1.84049e-18	0.401432	0	6.75336e-06	0.369385	5.09504e-39	0.205317	4.60892e-09	0.197365	1.61339e-08	2.27612e-22
FFQ	Women	Rural	Nutrient adequacy	Zinc intake (unadjusted)	1317	0.238746	0	4.94177e-23	2.57032e-54	0.37253	0	4.94177e-23	2.92525e-54	-0.292006	0	2.57032e-54	2.92525e-54	0.122763	7.90201e-06	7.52773e-09	1.0117e-30	4.17077e-30	0.336055	0	3.64863e-06	0.00341359	5.86392e-51	0.172837	2.71992e-10	0.0326424	6.29298e-13	6.72539e-33
FFQ	Women	Total	Nutrient adequacy	Zinc intake (unadjusted)	1604	0.243009	0	7.68155e-31	2.72777e-72	0.387064	0	7.68155e-31	1.41548e-73	-0.316266	0	2.72777e-72	1.41548e-73	0.0977889	8.7528e-05	7.80012e-17	1.77643e-47	4.1939e-36	0.381006	0	1.66313e-12	0.166824	3.93497e-76	0.0933277	0.000181816	2.14867e-08	6.86168e-29	1.18998e-30
FFQ	Women	Urban	Nutrient adequacy	Zinc intake (unadjusted)	287	0.313025	6.07561e-08	0.00307977	8.94307e-14	0.396843	2.90168e-12	0.00307977	3.32253e-12	-0.224352	0.000126513	8.94307e-14	3.32253e-12	0.074367	0.20908	3.18098e-09	2.22742e-11	0.000345373	0.456973	4.44089e-16	0.00281234	0.319717	1.03591e-15	-0.284312	9.73289e-07	4.0097e-18	1.76576e-21	0.225627

## Sheet: Supplemental table 6
Supplemental table 6: Expanded results for associations between metrics and diet quality outcomes
Footnote: Shading indicates statistical significance of linear trends (P-trend) across metric quintiles (FFQ) or tertiles (24HR): light blue: P<0.05, dark blue P<0.01, dark blue and boldface P<0.001. Covariate-adjusted models are adjusted for age, urban/rural locality, education level, marital status, and occupation.
Metric	Outcome Group	Outcome	Statistic	Instrument	Sex	Subgroup	Model	n	n, Cases	Q1	95%CI		Q2	95%CI		Q3	95%CI		Q4	95%CI		Q5	95%CI		Per 1 SD	95%CI		P-trend
AHEI-2010	Anthropometry	BMI (kg/m2)	Estimated marginal mean	24HR	Women	Rural	Unadjusted	1283		20.072	19.7477	20.3963	20.1822	19.8571	20.5072	20.8146	20.4895	21.1397							0.261682	0.0745901	0.448775	0.00156188
AHEI-2010	Anthropometry	BMI (kg/m2)	Estimated marginal mean	24HR	Women	Rural	Covariate-adjusted	1283		20.1987	19.772	20.6253	20.2689	19.8641	20.6738	20.8736	20.4735	21.2737							0.244481	0.0566639	0.432298	0.00421046
AHEI-2010	Anthropometry	BMI (kg/m2)	Estimated marginal mean	24HR	Women	Total	Unadjusted	1571		20.8926	20.5566	21.2285	20.6402	20.3023	20.9781	21.4111	21.0739	21.7484							0.100298	-0.0943411	0.294937	0.0329156
AHEI-2010	Anthropometry	BMI (kg/m2)	Estimated marginal mean	24HR	Women	Total	Covariate-adjusted	1571		21.7965	21.4093	22.1838	21.5772	21.1925	21.9618	22.2998	21.9168	22.6828							0.139073	-0.0410578	0.319203	0.0253775
AHEI-2010	Anthropometry	BMI (kg/m2)	Estimated marginal mean	FFQ	Men	Rural	Unadjusted	832		19.4034	18.9954	19.8114	19.786	19.3755	20.1964	19.5395	19.1279	19.9512	19.3007	19.7124	18.8891	19.4318	19.0238	19.8398	-0.0441676	-0.226895	0.13856	0.515943
AHEI-2010	Anthropometry	BMI (kg/m2)	Estimated marginal mean	FFQ	Men	Rural	Covariate-adjusted	832		19.5674	19.0561	20.0787	19.7495	19.2185	20.2804	19.5628	19.0486	20.077	19.3427	19.8496	18.8358	19.3626	18.8639	19.8613	-0.0988368	-0.277223	0.0795497	0.204287
AHEI-2010	Anthropometry	BMI (kg/m2)	Estimated marginal mean	FFQ	Men	Total	Unadjusted	965		19.7548	19.3288	20.1808	20.3208	19.8926	20.749	19.9018	19.4713	20.3322	19.6985	19.2692	20.1278	19.9565	19.5294	20.3836	-0.0403698	-0.231382	0.150643	0.750859
AHEI-2010	Anthropometry	BMI (kg/m2)	Estimated marginal mean	FFQ	Men	Total	Covariate-adjusted	965		21.0403	20.5352	21.5453	21.2624	20.7547	21.7701	20.9286	20.4339	21.4232	20.6724	20.1777	21.1671	20.8659	20.3657	21.3662	-0.117461	-0.290105	0.0551831	0.131803
AHEI-2010	Anthropometry	BMI (kg/m2)	Estimated marginal mean	FFQ	Women	Rural	Unadjusted	1311		20.1831	19.7753	20.5909	20.1064	19.6979	20.515	20.3049	19.8963	20.7134	20.5037	20.9115	20.0959	20.7103	20.301	21.1196	0.166455	-0.0160792	0.348988	0.0277941
AHEI-2010	Anthropometry	BMI (kg/m2)	Estimated marginal mean	FFQ	Women	Rural	Covariate-adjusted	1311		20.2325	19.7436	20.7214	20.1412	19.6708	20.6115	20.2719	19.7974	20.7463	20.5186	20.985	20.0521	20.7587	20.2958	21.2216	0.162134	-0.0209438	0.345211	0.0301652
AHEI-2010	Anthropometry	BMI (kg/m2)	Estimated marginal mean	FFQ	Women	Total	Unadjusted	1596		20.4979	20.0745	20.9212	21.0669	20.6436	21.4902	21.0513	20.6273	21.4753	20.9568	20.5335	21.3802	21.2906	20.8653	21.716	0.239375	0.0499472	0.428802	0.0312268
AHEI-2010	Anthropometry	BMI (kg/m2)	Estimated marginal mean	FFQ	Women	Total	Covariate-adjusted	1596		21.4637	21.0004	21.9269	21.7084	21.273	22.1438	21.7404	21.2941	22.1866	21.7718	21.3232	22.2204	22.2452	21.7971	22.6934	0.217185	0.0413323	0.393038	0.0103411
AHEI-2010	Anthropometry	MUAC (cm)	Estimated marginal mean	24HR	Women	Rural	Unadjusted	1283		24.6717	24.3698	24.9735	24.9477	24.6451	25.2502	25.2461	24.9436	25.5487							0.206315	0.0323396	0.38029	0.00853307
AHEI-2010	Anthropometry	MUAC (cm)	Estimated marginal mean	24HR	Women	Rural	Covariate-adjusted	1283		24.9432	24.547	25.3394	25.1663	24.7904	25.5423	25.4378	25.0662	25.8094							0.186385	0.0121451	0.360626	0.0238611
AHEI-2010	Anthropometry	MUAC (cm)	Estimated marginal mean	24HR	Women	Total	Unadjusted	1571		25.3046	25.0029	25.6064	25.2788	24.9753	25.5822	25.6946	25.3918	25.9975							0.0747601	-0.0997246	0.249245	0.0739638
AHEI-2010	Anthropometry	MUAC (cm)	Estimated marginal mean	24HR	Women	Total	Covariate-adjusted	1571		26.0407	25.6869	26.3945	26.0295	25.6782	26.3809	26.4143	26.0644	26.7641							0.105126	-0.0591355	0.269387	0.0692235
AHEI-2010	Anthropometry	MUAC (cm)	Estimated marginal mean	FFQ	Men	Rural	Unadjusted	832		24.6774	24.2738	25.0809	24.9527	24.5467	25.3587	24.6948	24.2877	25.102	24.4824	24.8896	24.0752	24.7643	24.3607	25.1678	-0.0367102	-0.217412	0.143992	0.649469
AHEI-2010	Anthropometry	MUAC (cm)	Estimated marginal mean	FFQ	Men	Rural	Covariate-adjusted	832		24.8035	24.2916	25.3153	24.9623	24.4308	25.4937	24.7376	24.2229	25.2524	24.5743	25.0818	24.0669	24.7045	24.2054	25.2037	-0.0798956	-0.258422	0.0986307	0.362728
AHEI-2010	Anthropometry	MUAC (cm)	Estimated marginal mean	FFQ	Men	Total	Unadjusted	965		24.9805	24.5757	25.3853	25.4085	25.0017	25.8154	25.0694	24.6603	25.4784	24.807	24.3991	25.215	25.1791	24.7733	25.585	-0.0526173	-0.23408	0.128845	0.755056
AHEI-2010	Anthropometry	MUAC (cm)	Estimated marginal mean	FFQ	Men	Total	Covariate-adjusted	965		26.0931	25.5976	26.5886	26.2313	25.7333	26.7294	25.9758	25.4905	26.4611	25.6827	25.1974	26.1681	25.9668	25.476	26.4576	-0.122594	-0.291908	0.0467207	0.189693
AHEI-2010	Anthropometry	MUAC (cm)	Estimated marginal mean	FFQ	Women	Rural	Unadjusted	1311		24.4635	24.0857	24.8413	24.9185	24.54	25.2971	24.8615	24.4829	25.24	25.2527	25.6305	24.8748	25.3102	24.9309	25.6894	0.28118	0.112083	0.450278	0.00092445
AHEI-2010	Anthropometry	MUAC (cm)	Estimated marginal mean	FFQ	Women	Rural	Covariate-adjusted	1311		24.6126	24.1595	25.0657	25.0824	24.6465	25.5183	24.967	24.5273	25.4067	25.3896	25.8218	24.9573	25.4599	25.0309	25.8889	0.2756	0.105947	0.445254	0.00107065
AHEI-2010	Anthropometry	MUAC (cm)	Estimated marginal mean	FFQ	Women	Total	Unadjusted	1596		24.8719	24.4917	25.252	25.573	25.1928	25.9531	25.4342	25.0534	25.8149	25.5487	25.1686	25.9289	25.7017	25.3198	26.0837	0.29201	0.121977	0.462044	0.00785887
AHEI-2010	Anthropometry	MUAC (cm)	Estimated marginal mean	FFQ	Women	Total	Covariate-adjusted	1596		25.6149	25.1907	26.0391	26.1162	25.7175	26.5149	25.9962	25.5875	26.4048	26.202	25.7912	26.6129	26.4403	26.0299	26.8507	0.272359	0.111428	0.43329	0.00280373
AHEI-2010	NCD risk	BMI ≥25 kg/m2	Odds ratio	24HR	Women	Rural	Unadjusted	1283	112	REF	REF	REF	1.0391	0.625585	1.72791	1.53446	0.962378	2.47549							1.24196	1.01854	1.52221	0.0746061
AHEI-2010	NCD risk	BMI ≥25 kg/m2	Odds ratio	24HR	Women	Rural	Covariate-adjusted	1283	112	REF	REF	REF	0.939415	0.557015	1.58429	1.38723	0.857079	2.26915							1.20429	0.98173	1.48672	0.186098
AHEI-2010	NCD risk	BMI ≥25 kg/m2	Odds ratio	24HR	Women	Total	Unadjusted	1571	211	REF	REF	REF	0.865745	0.59873	1.24887	1.17897	0.834194	1.66956							1.02285	0.885636	1.18445	0.351516
AHEI-2010	NCD risk	BMI ≥25 kg/m2	Odds ratio	24HR	Women	Total	Covariate-adjusted	1571	211	REF	REF	REF	0.878122	0.588234	1.3082	1.2225	0.835391	1.79351							1.05799	0.908114	1.236	0.301953
AHEI-2010	NCD risk	BMI ≥25 kg/m2	Odds ratio	FFQ	Men	Rural	Unadjusted	832	34	REF	REF	REF	1.28205	0.493032	3.43906	0.625	0.185444	1.91408	0.754717	2.21871	0.243542	0.613497	0.182061	1.87848	0.842194	0.601847	1.18404	0.237683
AHEI-2010	NCD risk	BMI ≥25 kg/m2	Odds ratio	FFQ	Men	Rural	Covariate-adjusted	832	34	REF	REF	REF	1.12493	0.418839	3.11642	0.529033	0.153028	1.66508	0.632913	1.91554	0.198776	0.476572	0.137749	1.49976	0.765446	0.530007	1.09895	0.116965
AHEI-2010	NCD risk	BMI ≥25 kg/m2	Odds ratio	FFQ	Men	Total	Unadjusted	965	67	REF	REF	REF	1.66523	0.793975	3.62408	1.11376	0.492215	2.54002	0.837912	0.345586	1.99024	1.0953	0.484159	2.49739	0.941658	0.737486	1.20667	0.5838
AHEI-2010	NCD risk	BMI ≥25 kg/m2	Odds ratio	FFQ	Men	Total	Covariate-adjusted	965	67	REF	REF	REF	1.45158	0.641516	3.39192	0.973537	0.403666	2.36184	0.582652	0.222996	1.48316	0.799124	0.327634	1.95387	0.859327	0.654414	1.13072	0.176328
AHEI-2010	NCD risk	BMI ≥25 kg/m2	Odds ratio	FFQ	Women	Rural	Unadjusted	1311	114	REF	REF	REF	0.702295	0.368429	1.31407	0.702295	0.368429	1.31407	1.08915	1.94071	0.613368	1.05328	0.589775	1.88444	1.04786	0.865245	1.27523	0.41786
AHEI-2010	NCD risk	BMI ≥25 kg/m2	Odds ratio	FFQ	Women	Rural	Covariate-adjusted	1311	114	REF	REF	REF	0.685199	0.354277	1.30196	0.631807	0.324861	1.20579	1.02498	1.86476	0.564722	1.075	0.589555	1.96359	1.03703	0.846295	1.27622	0.430142
AHEI-2010	NCD risk	BMI ≥25 kg/m2	Odds ratio	FFQ	Women	Total	Unadjusted	1596	209	REF	REF	REF	1.47232	0.928186	2.35709	1.16743	0.720705	1.89881	1.26405	0.786582	2.04369	1.24364	0.771813	2.01481	1.07436	0.92848	1.24617	0.597907
AHEI-2010	NCD risk	BMI ≥25 kg/m2	Odds ratio	FFQ	Women	Total	Covariate-adjusted	1596	209	REF	REF	REF	1.26094	0.759202	2.10864	0.979028	0.579847	1.65687	1.12837	0.673687	1.89832	1.33305	0.794098	2.24939	1.07229	0.90699	1.2709	0.426945
AHEI-2010	NCD risk	Diastolic BP (mmHg)	Estimated marginal mean	24HR	Women	Rural	Unadjusted	1298		79.4918	78.4953	80.4883	79.1136	78.1148	80.1124	79.6838	78.685	80.6827							-0.29598	-0.869859	0.2779	0.789731
AHEI-2010	NCD risk	Diastolic BP (mmHg)	Estimated marginal mean	24HR	Women	Rural	Covariate-adjusted	1298		79.7769	78.4661	81.0877	79.4018	78.1579	80.6456	79.8729	78.6435	81.1024							-0.290456	-0.866631	0.285718	0.894454
AHEI-2010	NCD risk	Diastolic BP (mmHg)	Estimated marginal mean	24HR	Women	Total	Unadjusted	1593		79.7704	78.8742	80.6666	79.2831	78.3817	80.1845	79.8078	78.9082	80.7075							-0.240665	-0.758327	0.276997	0.953925
AHEI-2010	NCD risk	Diastolic BP (mmHg)	Estimated marginal mean	24HR	Women	Total	Covariate-adjusted	1593		80.1412	79.031	81.2515	79.687	78.5842	80.7898	80.1635	79.0655	81.2616							-0.192138	-0.707201	0.322926	0.972453
AHEI-2010	NCD risk	Diastolic BP (mmHg)	Estimated marginal mean	FFQ	Men	Rural	Unadjusted	840		77.1935	75.7039	78.683	78.2952	76.7967	79.7937	77.4606	75.9576	78.9636	77.6758	79.1788	76.1727	78.3065	76.817	79.7961	0.330261	-0.336043	0.996566	0.5046
AHEI-2010	NCD risk	Diastolic BP (mmHg)	Estimated marginal mean	FFQ	Men	Rural	Covariate-adjusted	840		76.7285	74.8446	78.6124	77.143	75.1869	79.0992	76.5746	74.6801	78.4691	76.9428	78.8104	75.0751	77.2662	75.4289	79.1035	0.270015	-0.386574	0.926604	0.711778
AHEI-2010	NCD risk	Diastolic BP (mmHg)	Estimated marginal mean	FFQ	Men	Total	Unadjusted	976		77.7	76.262	79.138	78.5415	77.096	79.9869	77.8901	76.4371	79.3431	78.8203	77.3711	80.2695	79.2371	77.7954	80.6788	0.522897	-0.12043	1.16622	0.149672
AHEI-2010	NCD risk	Diastolic BP (mmHg)	Estimated marginal mean	FFQ	Men	Total	Covariate-adjusted	976		79.1645	77.3435	80.9854	79.2524	77.4218	81.0829	78.8024	77.0189	80.5859	79.6555	77.8716	81.4393	79.8731	78.0693	81.6769	0.374215	-0.247282	0.995712	0.417396
AHEI-2010	NCD risk	Diastolic BP (mmHg)	Estimated marginal mean	FFQ	Women	Rural	Unadjusted	1317		78.7795	77.5325	80.0265	78.6851	77.4358	79.9345	80.1546	78.9052	81.4039	79.557	80.804	78.31	79.4195	78.1678	80.6713	0.297304	-0.260915	0.855523	0.285803
AHEI-2010	NCD risk	Diastolic BP (mmHg)	Estimated marginal mean	FFQ	Women	Rural	Covariate-adjusted	1317		78.6894	77.1943	80.1845	78.9914	77.5531	80.4297	80.2346	78.7838	81.6854	79.7075	81.1338	78.2812	79.3712	77.9556	80.7867	0.292685	-0.267115	0.852484	0.302133
AHEI-2010	NCD risk	Diastolic BP (mmHg)	Estimated marginal mean	FFQ	Women	Total	Unadjusted	1604		79.1953	78.0634	80.3272	78.8266	77.6947	79.9585	80.547	79.4134	81.6807	80.0859	78.954	81.2178	79.2492	78.112	80.3864	0.180383	-0.326792	0.687558	0.455044
AHEI-2010	NCD risk	Diastolic BP (mmHg)	Estimated marginal mean	FFQ	Women	Total	Covariate-adjusted	1604		79.1888	77.8639	80.5137	79.1999	77.9545	80.4452	80.6759	79.3996	81.9523	80.2221	78.939	81.5052	79.4229	78.141	80.7047	0.175634	-0.327816	0.679084	0.410962
AHEI-2010	NCD risk	Hypertension	Odds ratio	24HR	Women	Rural	Unadjusted	1298	382	REF	REF	REF	0.86237	0.643833	1.15417	0.852555	0.636249	1.14141							0.900242	0.799404	1.01384	0.284336
AHEI-2010	NCD risk	Hypertension	Odds ratio	24HR	Women	Rural	Covariate-adjusted	1298	382	REF	REF	REF	0.887159	0.657767	1.19573	0.873546	0.646879	1.17879							0.915971	0.810824	1.03497	0.376847
AHEI-2010	NCD risk	Hypertension	Odds ratio	24HR	Women	Total	Unadjusted	1593	472	REF	REF	REF	0.887037	0.680721	1.15523	0.941116	0.723702	1.22349							0.964174	0.866269	1.07373	0.650335
AHEI-2010	NCD risk	Hypertension	Odds ratio	24HR	Women	Total	Covariate-adjusted	1593	472	REF	REF	REF	0.906711	0.691977	1.18749	0.962324	0.735287	1.25923							0.980173	0.878308	1.0946	0.779501
AHEI-2010	NCD risk	Hypertension	Odds ratio	FFQ	Men	Rural	Unadjusted	840	235	REF	REF	REF	1.3737	0.849231	2.2327	1.12639	0.687873	1.84763	1.0577	1.74051	0.64318	1.59064	0.991307	2.56952	1.13553	0.976179	1.32319	0.219923
AHEI-2010	NCD risk	Hypertension	Odds ratio	FFQ	Men	Rural	Covariate-adjusted	840	235	REF	REF	REF	1.25157	0.763206	2.06068	1.05801	0.639438	1.75267	1.02987	1.72124	0.61638	1.51335	0.929465	2.47913	1.14088	0.974961	1.33726	0.257777
AHEI-2010	NCD risk	Hypertension	Odds ratio	FFQ	Men	Total	Unadjusted	976	287	REF	REF	REF	1.2432	0.799177	1.93903	1.00125	0.63528	1.57754	1.16263	0.744464	1.81891	1.62984	1.05943	2.52092	1.16791	1.01654	1.34428	0.0658306
AHEI-2010	NCD risk	Hypertension	Odds ratio	FFQ	Men	Total	Covariate-adjusted	976	287	REF	REF	REF	1.15446	0.731676	1.82551	0.91868	0.575864	1.46417	1.08135	0.682395	1.71544	1.51438	0.969275	2.37717	1.15685	1.00094	1.33921	0.134443
AHEI-2010	NCD risk	Hypertension	Odds ratio	FFQ	Women	Rural	Unadjusted	1317	392	REF	REF	REF	1.06598	0.72316	1.57231	1.57805	1.0868	2.30021	1.44202	2.10572	0.990729	1.09244	0.741701	1.61036	1.08827	0.966386	1.22719	0.274922
AHEI-2010	NCD risk	Hypertension	Odds ratio	FFQ	Women	Rural	Covariate-adjusted	1317	392	REF	REF	REF	1.19175	0.801888	1.77339	1.70468	1.1622	2.5109	1.5907	2.3478	1.08182	1.15466	0.77645	1.71898	1.10697	0.97996	1.25211	0.200564
AHEI-2010	NCD risk	Hypertension	Odds ratio	FFQ	Women	Total	Unadjusted	1604	484	REF	REF	REF	0.880486	0.620019	1.24903	1.46032	1.04685	2.04202	1.28378	0.917354	1.79964	0.997563	0.705839	1.40971	1.06042	0.952861	1.18115	0.344076
AHEI-2010	NCD risk	Hypertension	Odds ratio	FFQ	Women	Total	Covariate-adjusted	1604	484	REF	REF	REF	0.975983	0.680172	1.39968	1.56877	1.11291	2.21747	1.38531	0.980502	1.96134	1.05013	0.7361	1.49838	1.07083	0.959449	1.19617	0.267283
AHEI-2010	NCD risk	Systolic BP (mmHg)	Estimated marginal mean	24HR	Women	Rural	Unadjusted	1298		115.536	114.003	117.069	115.493	113.956	117.03	116.208	114.672	117.745							-0.27275	-1.15585	0.610345	0.543934
AHEI-2010	NCD risk	Systolic BP (mmHg)	Estimated marginal mean	24HR	Women	Rural	Covariate-adjusted	1298		116.112	114.106	118.118	116.141	114.237	118.044	116.716	114.835	118.598							-0.229509	-1.11144	0.652422	0.585123
AHEI-2010	NCD risk	Systolic BP (mmHg)	Estimated marginal mean	24HR	Women	Total	Unadjusted	1593		115.406	114.05	116.762	115.688	114.324	117.052	116.06	114.699	117.422							-0.15624	-0.939789	0.627309	0.504801
AHEI-2010	NCD risk	Systolic BP (mmHg)	Estimated marginal mean	24HR	Women	Total	Covariate-adjusted	1593		115.737	114.068	117.406	116.097	114.439	117.755	116.398	114.747	118.049							-0.0768686	-0.851244	0.697507	0.495338
AHEI-2010	NCD risk	Systolic BP (mmHg)	Estimated marginal mean	FFQ	Men	Rural	Unadjusted	840		116.56	114.394	118.725	119.172	116.993	121.351	117.227	115.042	119.413	117.264	119.449	115.078	119.622	117.456	121.788	0.762622	-0.20779	1.73303	0.22857
AHEI-2010	NCD risk	Systolic BP (mmHg)	Estimated marginal mean	FFQ	Men	Rural	Covariate-adjusted	840		119.286	116.492	122.08	121.539	118.638	124.44	119.552	116.742	122.362	119.383	122.153	116.613	121.59	118.865	124.315	0.521692	-0.45418	1.49757	0.485297
AHEI-2010	NCD risk	Systolic BP (mmHg)	Estimated marginal mean	FFQ	Men	Total	Unadjusted	976		117.659	115.571	119.747	119.228	117.129	121.327	117.424	115.314	119.534	118.477	116.372	120.581	120.603	118.51	122.696	0.846336	-0.0887896	1.78146	0.128507
AHEI-2010	NCD risk	Systolic BP (mmHg)	Estimated marginal mean	FFQ	Men	Total	Covariate-adjusted	976		121.406	118.697	124.115	122.563	119.84	125.287	120.551	117.898	123.204	121.366	118.712	124.02	123.397	120.714	126.081	0.551797	-0.374302	1.4779	0.404199
AHEI-2010	NCD risk	Systolic BP (mmHg)	Estimated marginal mean	FFQ	Women	Rural	Unadjusted	1317		113.321	111.363	115.279	114.966	113.004	116.927	116.483	114.521	118.445	117.696	119.654	115.738	116.18	114.215	118.146	1.21068	0.333768	2.08759	0.00769082
AHEI-2010	NCD risk	Systolic BP (mmHg)	Estimated marginal mean	FFQ	Women	Rural	Covariate-adjusted	1317		113.294	110.961	115.627	115.582	113.338	117.827	116.829	114.566	119.093	118.191	120.417	115.966	116.3	114.091	118.509	1.24012	0.365677	2.11456	0.00618423
AHEI-2010	NCD risk	Systolic BP (mmHg)	Estimated marginal mean	FFQ	Women	Total	Unadjusted	1604		113.884	112.142	115.627	114.97	113.228	116.713	116.398	114.653	118.143	117.934	116.192	119.677	115.776	114.025	117.527	0.963978	0.183166	1.74479	0.016709
AHEI-2010	NCD risk	Systolic BP (mmHg)	Estimated marginal mean	FFQ	Women	Total	Covariate-adjusted	1604		113.595	111.568	115.621	115.532	113.627	117.437	116.505	114.553	118.458	117.99	116.027	119.953	115.777	113.816	117.738	0.948255	0.177582	1.71893	0.0139444
AHEI-2010	Nutrient adequacy	BMI <18.5 kg/m2	Odds ratio	24HR	Women	Rural	Unadjusted	1283	400	REF	REF	REF	1.01768	0.765744	1.35258	0.744967	0.554919	0.998505							0.913858	0.812679	1.02771	0.0493044
AHEI-2010	Nutrient adequacy	BMI <18.5 kg/m2	Odds ratio	24HR	Women	Rural	Covariate-adjusted	1283	400	REF	REF	REF	1.03571	0.775759	1.38298	0.757646	0.561136	1.02142							0.917949	0.814413	1.03483	0.0691333
AHEI-2010	Nutrient adequacy	BMI <18.5 kg/m2	Odds ratio	24HR	Women	Total	Unadjusted	1571	436	REF	REF	REF	1.11394	0.854316	1.45308	0.797683	0.605035	1.05036							0.946266	0.84819	1.05628	0.107953
AHEI-2010	Nutrient adequacy	BMI <18.5 kg/m2	Odds ratio	24HR	Women	Total	Covariate-adjusted	1571	436	REF	REF	REF	1.12377	0.854876	1.47802	0.796656	0.598976	1.0583							0.933715	0.832581	1.04772	0.117205
AHEI-2010	Nutrient adequacy	BMI <18.5 kg/m2	Odds ratio	FFQ	Men	Rural	Unadjusted	832	340	REF	REF	REF	0.629413	0.402576	0.979637	0.804924	0.519274	1.24524	1.00793	1.55419	0.653667	1	0.64973	1.5391	1.06335	0.926387	1.2215	0.341428
AHEI-2010	Nutrient adequacy	BMI <18.5 kg/m2	Odds ratio	FFQ	Men	Rural	Covariate-adjusted	832	340	REF	REF	REF	0.681084	0.425166	1.08712	0.855395	0.540415	1.35211	1.03613	1.63965	0.654949	1.14062	0.723091	1.8014	1.09444	0.945671	1.26789	0.193107
AHEI-2010	Nutrient adequacy	BMI <18.5 kg/m2	Odds ratio	FFQ	Men	Total	Unadjusted	965	354	REF	REF	REF	0.600203	0.392253	0.913836	0.811773	0.537104	1.22461	0.962025	0.640184	1.44511	0.925433	0.615876	1.3897	1.04591	0.917939	1.19257	0.498447
AHEI-2010	Nutrient adequacy	BMI <18.5 kg/m2	Odds ratio	FFQ	Men	Total	Covariate-adjusted	965	354	REF	REF	REF	0.688818	0.436982	1.08155	0.906219	0.583612	1.4057	1.07768	0.69462	1.67274	1.10673	0.713882	1.71721	1.08349	0.941918	1.24765	0.19791
AHEI-2010	Nutrient adequacy	BMI <18.5 kg/m2	Odds ratio	FFQ	Women	Rural	Unadjusted	1311	397	REF	REF	REF	0.779927	0.535718	1.13298	1.02319	0.710832	1.47301	1.05273	1.5139	0.732315	0.654863	0.445322	0.959011	0.9519	0.846626	1.0708	0.208472
AHEI-2010	Nutrient adequacy	BMI <18.5 kg/m2	Odds ratio	FFQ	Women	Rural	Covariate-adjusted	1311	397	REF	REF	REF	0.788164	0.538681	1.15067	1.08661	0.750263	1.57446	1.08483	1.5703	0.749794	0.644783	0.435421	0.950777	0.952324	0.845103	1.07357	0.207231
AHEI-2010	Nutrient adequacy	BMI <18.5 kg/m2	Odds ratio	FFQ	Women	Total	Unadjusted	1596	435	REF	REF	REF	0.710776	0.501719	1.00422	0.775058	0.549291	1.09149	1	0.716293	1.39608	0.614503	0.429778	0.874824	0.922131	0.826456	1.02918	0.116625
AHEI-2010	Nutrient adequacy	BMI <18.5 kg/m2	Odds ratio	FFQ	Women	Total	Covariate-adjusted	1596	435	REF	REF	REF	0.771861	0.539054	1.10258	0.855995	0.600746	1.21788	1.07577	0.762976	1.51721	0.602377	0.41724	0.865882	0.927508	0.829818	1.03684	0.0996677
AHEI-2010	Nutrient adequacy	Ferritin (ng/mL)	Estimated marginal mean	24HR	Women	Rural	Unadjusted	627		42.1893	35.3871	48.9915	53.4245	46.8866	59.9624	57.3543	51.0098	63.6987							4.89552	1.01997	8.77106	0.00146676
AHEI-2010	Nutrient adequacy	Ferritin (ng/mL)	Estimated marginal mean	24HR	Women	Rural	Covariate-adjusted	627		47.9716	38.8012	57.142	55.7029	47.1	64.3059	59.7264	51.3192	68.1337							3.30828	-0.620917	7.23747	0.01526
AHEI-2010	Nutrient adequacy	Ferritin (ng/mL)	Estimated marginal mean	24HR	Women	Total	Unadjusted	762		47.271	40.9326	53.6094	56.4112	50.2116	62.6109	57.4432	51.3736	63.5128							2.62351	-1.01516	6.26218	0.0233764
AHEI-2010	Nutrient adequacy	Ferritin (ng/mL)	Estimated marginal mean	24HR	Women	Total	Covariate-adjusted	762		55.8516	47.9173	63.7859	63.5574	55.7901	71.3246	64.6627	56.7225	72.6029							2.11587	-1.55214	5.78388	0.0516052
AHEI-2010	Nutrient adequacy	Ferritin (ng/mL)	Estimated marginal mean	FFQ	Men	Rural	Unadjusted	766		79.7423	67.343	92.1417	108.599	96.444	120.755	100.21	88.2473	112.173	91.3616	103.478	79.2455	81.4863	69.1699	93.8027	-1.43889	-7.03293	4.15514	0.4891
AHEI-2010	Nutrient adequacy	Ferritin (ng/mL)	Estimated marginal mean	FFQ	Men	Rural	Covariate-adjusted	766		77.4574	62.0306	92.8842	102.197	86.2722	118.121	94.9769	79.7216	110.232	83.5723	98.521	68.6236	72.2061	57.166	87.2461	-3.73666	-9.22026	1.74694	0.135158
AHEI-2010	Nutrient adequacy	Ferritin (ng/mL)	Estimated marginal mean	FFQ	Men	Total	Unadjusted	869		85.6057	73.3794	97.832	115.628	103.437	127.819	110.381	98.464	122.297	96.1957	84.1099	108.281	87.1115	74.8852	99.3378	-2.19199	-7.73735	3.35337	0.404724
AHEI-2010	Nutrient adequacy	Ferritin (ng/mL)	Estimated marginal mean	FFQ	Men	Total	Covariate-adjusted	869		99.049	83.3946	114.703	121.707	105.849	137.566	118.709	103.56	133.858	103.351	88.1285	118.574	91.3071	75.7206	106.894	-4.49691	-9.81711	0.823288	0.07388
AHEI-2010	Nutrient adequacy	Ferritin (ng/mL)	Estimated marginal mean	FFQ	Women	Rural	Unadjusted	651		45.4003	36.6046	54.1961	59.8719	51.4212	68.3225	51.3862	43.3288	59.4436	52.041	60.8003	43.2817	50.1566	41.9247	58.3886	0.633414	-3.20054	4.46737	0.902847
AHEI-2010	Nutrient adequacy	Ferritin (ng/mL)	Estimated marginal mean	FFQ	Women	Rural	Covariate-adjusted	651		50.0819	39.198	60.9657	64.3731	54.3228	74.4233	54.027	44.0471	64.007	54.7737	65.3613	44.186	53.4734	44.0583	62.8885	-0.270334	-4.10717	3.56651	0.838096
AHEI-2010	Nutrient adequacy	Ferritin (ng/mL)	Estimated marginal mean	FFQ	Women	Total	Unadjusted	782		46.2994	38.0714	54.5275	61.5751	53.5608	69.5895	55.1416	47.4417	62.8415	55.6035	47.4305	63.7766	52.0152	44.0768	59.9536	1.51108	-2.11963	5.14179	0.675713
AHEI-2010	Nutrient adequacy	Ferritin (ng/mL)	Estimated marginal mean	FFQ	Women	Total	Covariate-adjusted	782		54.742	44.8631	64.6209	66.8122	57.7976	75.8267	60.6933	51.5707	69.816	61.0197	51.4207	70.6187	58.096	48.7923	67.3998	0.738075	-2.8959	4.37205	0.944181
AHEI-2010	Nutrient adequacy	Low ferritin	Odds ratio	24HR	Women	Rural	Unadjusted	627	151	REF	REF	REF	0.413171	0.260314	0.648354	0.43277	0.276139	0.672075							0.708621	0.586284	0.854276	0.000217542
AHEI-2010	Nutrient adequacy	Low ferritin	Odds ratio	24HR	Women	Rural	Covariate-adjusted	627	151	REF	REF	REF	0.492243	0.303543	0.791239	0.498708	0.308992	0.798784							0.766139	0.627688	0.93321	0.00401775
AHEI-2010	Nutrient adequacy	Low ferritin	Odds ratio	24HR	Women	Total	Unadjusted	762	167	REF	REF	REF	0.465416	0.301944	0.710198	0.531113	0.350519	0.799343							0.802876	0.675702	0.95367	0.00257941
AHEI-2010	Nutrient adequacy	Low ferritin	Odds ratio	24HR	Women	Total	Covariate-adjusted	762	167	REF	REF	REF	0.508987	0.323481	0.794196	0.557175	0.35822	0.861545							0.820105	0.681425	0.98709	0.00887559
AHEI-2010	Nutrient adequacy	Low ferritin	Odds ratio	FFQ	Men	Rural	Unadjusted	766	74	REF	REF	REF	0.535131	0.228739	1.19168	0.862197	0.415289	1.78225	0.82563	1.72259	0.392095	0.920105	0.442658	1.90435	1.04987	0.822678	1.34294	0.753988
AHEI-2010	Nutrient adequacy	Low ferritin	Odds ratio	FFQ	Men	Rural	Covariate-adjusted	766	74	REF	REF	REF	0.539881	0.22373	1.24617	0.869962	0.406418	1.85648	0.959379	2.08471	0.439031	1.1389	0.528026	2.45587	1.15557	0.896144	1.49729	0.35078
AHEI-2010	Nutrient adequacy	Low ferritin	Odds ratio	FFQ	Men	Total	Unadjusted	869	75	REF	REF	REF	0.618926	0.273259	1.34876	0.823529	0.393308	1.70833	0.849265	0.405408	1.7626	1	0.489744	2.04188	1.06483	0.837848	1.35785	0.703815
AHEI-2010	Nutrient adequacy	Low ferritin	Odds ratio	FFQ	Men	Total	Covariate-adjusted	869	75	REF	REF	REF	0.654583	0.280109	1.47746	0.883252	0.409407	1.89067	0.995176	0.458543	2.14627	1.27262	0.600603	2.70599	1.16235	0.906258	1.49828	0.303671
AHEI-2010	Nutrient adequacy	Low ferritin	Odds ratio	FFQ	Women	Rural	Unadjusted	651	156	REF	REF	REF	0.640523	0.359354	1.13221	0.814465	0.473566	1.40051	0.702509	1.24594	0.392961	0.572727	0.32038	1.01372	0.833881	0.696316	0.998844	0.12123
AHEI-2010	Nutrient adequacy	Low ferritin	Odds ratio	FFQ	Women	Rural	Covariate-adjusted	651	156	REF	REF	REF	0.671659	0.364534	1.22843	0.956364	0.538788	1.7009	0.822682	1.51131	0.445357	0.713561	0.384913	1.31382	0.910852	0.753297	1.10208	0.499921
AHEI-2010	Nutrient adequacy	Low ferritin	Odds ratio	FFQ	Women	Total	Unadjusted	782	173	REF	REF	REF	0.600907	0.349659	1.02253	0.732097	0.439295	1.21641	0.768116	0.454781	1.2911	0.53944	0.31113	0.923689	0.823089	0.695137	0.97466	0.110928
AHEI-2010	Nutrient adequacy	Low ferritin	Odds ratio	FFQ	Women	Total	Covariate-adjusted	782	173	REF	REF	REF	0.709875	0.401497	1.24557	0.869501	0.508808	1.48435	0.934264	0.538126	1.61809	0.645833	0.362516	1.13925	0.880634	0.739065	1.04936	0.357248
AHEI-2010	Nutrient adequacy	Hemoglobin (g/dL)	Estimated marginal mean	24HR	Women	Rural	Unadjusted	1201		12.8357	12.6917	12.9797	13.159	13.014	13.3039	13.1475	13.0041	13.291							0.11413	0.0315588	0.196701	0.00269756
AHEI-2010	Nutrient adequacy	Hemoglobin (g/dL)	Estimated marginal mean	24HR	Women	Rural	Covariate-adjusted	1201		13.2111	13.024	13.3983	13.4744	13.2962	13.6526	13.4225	13.2473	13.5977							0.0741269	-0.00825196	0.156506	0.0416239
AHEI-2010	Nutrient adequacy	Hemoglobin (g/dL)	Estimated marginal mean	24HR	Women	Total	Unadjusted	1474		12.9444	12.8184	13.0704	13.1914	13.0646	13.3181	13.1984	13.0721	13.3246							0.0770338	0.00460049	0.149467	0.00533069
AHEI-2010	Nutrient adequacy	Hemoglobin (g/dL)	Estimated marginal mean	24HR	Women	Total	Covariate-adjusted	1474		13.2169	13.0612	13.3727	13.4297	13.2754	13.584	13.4009	13.2467	13.5551							0.0536472	-0.0183853	0.12568	0.0426269
AHEI-2010	Nutrient adequacy	Hemoglobin (g/dL)	Estimated marginal mean	FFQ	Men	Rural	Unadjusted	765		14.7879	14.5243	15.0516	14.9584	14.6973	15.2195	14.8557	14.5962	15.1151	14.8295	15.0958	14.5632	14.6744	14.4107	14.938	-0.0350366	-0.153971	0.083898	0.402886
AHEI-2010	Nutrient adequacy	Hemoglobin (g/dL)	Estimated marginal mean	FFQ	Men	Rural	Covariate-adjusted	765		14.7205	14.3855	15.0555	14.8999	14.5503	15.2495	14.808	14.4713	15.1447	14.7755	15.1075	14.4436	14.5997	14.2681	14.9313	-0.0371748	-0.154019	0.079669	0.381257
AHEI-2010	Nutrient adequacy	Hemoglobin (g/dL)	Estimated marginal mean	FFQ	Men	Total	Unadjusted	883		14.7909	14.5532	15.0286	15.0904	14.8507	15.3301	14.926	14.691	15.1611	14.8817	14.64	15.1235	14.7518	14.5128	14.9908	-0.0395209	-0.147061	0.0680192	0.456609
AHEI-2010	Nutrient adequacy	Hemoglobin (g/dL)	Estimated marginal mean	FFQ	Men	Total	Covariate-adjusted	883		14.8502	14.5441	15.1564	15.1083	14.7936	15.423	14.9706	14.6719	15.2693	14.9215	14.6189	15.2241	14.7587	14.4509	15.0664	-0.0500421	-0.155259	0.0551746	0.326867
AHEI-2010	Nutrient adequacy	Hemoglobin (g/dL)	Estimated marginal mean	FFQ	Women	Rural	Unadjusted	1217		12.7784	12.5948	12.9619	13.1565	12.9767	13.3363	13.0896	12.9105	13.2686	13.2053	13.3865	13.024	13.0322	12.8502	13.2142	0.112072	0.0302887	0.193856	0.0587867
AHEI-2010	Nutrient adequacy	Hemoglobin (g/dL)	Estimated marginal mean	FFQ	Women	Rural	Covariate-adjusted	1217		13.1265	12.9092	13.3439	13.4271	13.2223	13.632	13.3702	13.1626	13.5779	13.4857	13.6915	13.2799	13.3068	13.1025	13.5112	0.0847618	0.00302228	0.166501	0.153112
AHEI-2010	Nutrient adequacy	Hemoglobin (g/dL)	Estimated marginal mean	FFQ	Women	Total	Unadjusted	1485		12.8647	12.7026	13.0269	13.2128	13.0536	13.3719	13.178	13.0202	13.3358	13.2249	13.0647	13.3851	13.1406	12.9802	13.3011	0.10721	0.035008	0.179411	0.030052
AHEI-2010	Nutrient adequacy	Hemoglobin (g/dL)	Estimated marginal mean	FFQ	Women	Total	Covariate-adjusted	1485		13.1403	12.9512	13.3294	13.4045	13.2294	13.5795	13.3922	13.214	13.5703	13.4501	13.2688	13.6314	13.3659	13.1853	13.5465	0.0875554	0.0157718	0.159339	0.0541766
AHEI-2010	Nutrient adequacy	Anemia	Odds ratio	24HR	Women	Rural	Unadjusted	1201	229	REF	REF	REF	0.562991	0.3931	0.801065	0.64799	0.45825	0.912397							0.825488	0.717126	0.950418	0.0134021
AHEI-2010	Nutrient adequacy	Anemia	Odds ratio	24HR	Women	Rural	Covariate-adjusted	1201	229	REF	REF	REF	0.589976	0.407164	0.849529	0.737908	0.515425	1.053							0.860407	0.742744	0.997311	0.0949613
AHEI-2010	Nutrient adequacy	Anemia	Odds ratio	24HR	Women	Total	Unadjusted	1474	255	REF	REF	REF	0.58166	0.416059	0.808551	0.655355	0.473286	0.903801							0.849801	0.745537	0.969461	0.010355
AHEI-2010	Nutrient adequacy	Anemia	Odds ratio	24HR	Women	Total	Covariate-adjusted	1474	255	REF	REF	REF	0.590956	0.418945	0.828965	0.718959	0.514419	1.00145							0.863078	0.752149	0.991415	0.0519145
AHEI-2010	Nutrient adequacy	Anemia	Odds ratio	FFQ	Men	Rural	Unadjusted	765	77	REF	REF	REF	0.406849	0.170871	0.900235	0.646154	0.307962	1.32227	0.85	1.69429	0.422158	0.831111	0.412958	1.65584	0.955291	0.753069	1.21317	0.65635
AHEI-2010	Nutrient adequacy	Anemia	Odds ratio	FFQ	Men	Rural	Covariate-adjusted	765	77	REF	REF	REF	0.394703	0.162621	0.893067	0.621246	0.290813	1.29501	0.831631	1.69727	0.403827	0.83753	0.405886	1.71173	0.959936	0.751656	1.22663	0.646365
AHEI-2010	Nutrient adequacy	Anemia	Odds ratio	FFQ	Men	Total	Unadjusted	883	80	REF	REF	REF	0.322833	0.132004	0.714966	0.605311	0.299131	1.19209	0.73913	0.375015	1.43121	0.720536	0.36574	1.39453	0.914531	0.726976	1.15252	0.831086
AHEI-2010	Nutrient adequacy	Anemia	Odds ratio	FFQ	Men	Total	Covariate-adjusted	883	80	REF	REF	REF	0.33463	0.134639	0.756182	0.612029	0.296932	1.22875	0.778337	0.386567	1.54237	0.767524	0.379974	1.52512	0.931105	0.735902	1.1789	0.706904
AHEI-2010	Nutrient adequacy	Anemia	Odds ratio	FFQ	Women	Rural	Unadjusted	1217	228	REF	REF	REF	0.561776	0.358814	0.871942	0.6396	0.413806	0.982812	0.490884	0.77164	0.308449	0.612985	0.393398	0.948096	0.797826	0.691976	0.920148	0.0297073
AHEI-2010	Nutrient adequacy	Anemia	Odds ratio	FFQ	Women	Rural	Covariate-adjusted	1217	228	REF	REF	REF	0.617873	0.390871	0.968905	0.705801	0.451419	1.0978	0.532433	0.847034	0.330819	0.697996	0.442216	1.09452	0.836718	0.723635	0.96752	0.0997147
AHEI-2010	Nutrient adequacy	Anemia	Odds ratio	FFQ	Women	Total	Unadjusted	1485	254	REF	REF	REF	0.573529	0.375943	0.867964	0.637255	0.422608	0.955521	0.537402	0.349368	0.818609	0.647358	0.428107	0.973019	0.824077	0.720868	0.942497	0.0506245
AHEI-2010	Nutrient adequacy	Anemia	Odds ratio	FFQ	Women	Total	Covariate-adjusted	1485	254	REF	REF	REF	0.647032	0.419697	0.990393	0.709564	0.46555	1.07618	0.580097	0.373561	0.892678	0.710218	0.464557	1.07994	0.857138	0.748757	0.981413	0.105451
AHEI-2010	Nutrient adequacy	Low MUAC	Odds ratio	24HR	Women	Rural	Unadjusted	1283	650	REF	REF	REF	0.963732	0.736677	1.26063	0.72723	0.555485	0.951162							0.874691	0.783185	0.975973	0.0202176
AHEI-2010	Nutrient adequacy	Low MUAC	Odds ratio	24HR	Women	Rural	Covariate-adjusted	1283	650	REF	REF	REF	0.991927	0.752872	1.30699	0.755367	0.572479	0.995901							0.880202	0.785705	0.985273	0.0469107
AHEI-2010	Nutrient adequacy	Low MUAC	Odds ratio	24HR	Women	Total	Unadjusted	1571	727	REF	REF	REF	1.03814	0.814701	1.32297	0.798578	0.625729	1.01858							0.917071	0.830312	1.0125	0.0702791
AHEI-2010	Nutrient adequacy	Low MUAC	Odds ratio	24HR	Women	Total	Covariate-adjusted	1571	727	REF	REF	REF	1.03535	0.80362	1.33406	0.79677	0.617149	1.02803							0.899204	0.809944	0.997984	0.0808331
AHEI-2010	Nutrient adequacy	Low MUAC	Odds ratio	FFQ	Men	Rural	Unadjusted	832	533	REF	REF	REF	1.05601	0.681916	1.63626	1.07226	0.691758	1.66329	2.25175	3.63518	1.40992	1.25455	0.807984	1.95209	1.13907	0.98899	1.31318	0.0177497
AHEI-2010	Nutrient adequacy	Low MUAC	Odds ratio	FFQ	Men	Rural	Covariate-adjusted	832	533	REF	REF	REF	1.09056	0.693638	1.71636	1.09515	0.698663	1.71822	2.21641	3.62991	1.36758	1.35735	0.861057	2.14577	1.15339	0.996701	1.33611	0.0125425
AHEI-2010	Nutrient adequacy	Low MUAC	Odds ratio	FFQ	Men	Total	Unadjusted	965	566	REF	REF	REF	0.981308	0.657702	1.46399	1.09323	0.731308	1.6354	1.80935	1.19664	2.74979	1.14734	0.768257	1.71517	1.12237	0.987727	1.27635	0.0545482
AHEI-2010	Nutrient adequacy	Low MUAC	Odds ratio	FFQ	Men	Total	Covariate-adjusted	965	566	REF	REF	REF	1.16204	0.758156	1.78333	1.23923	0.809688	1.89999	2.17755	1.39529	3.42323	1.39225	0.906964	2.14302	1.17173	1.02179	1.34537	0.00922689
AHEI-2010	Nutrient adequacy	Low MUAC	Odds ratio	FFQ	Women	Rural	Unadjusted	1311	663	REF	REF	REF	0.730484	0.517302	1.0299	0.788444	0.558409	1.11191	0.651656	0.918533	0.461339	0.671339	0.475067	0.946827	0.871522	0.781062	0.971618	0.0203224
AHEI-2010	Nutrient adequacy	Low MUAC	Odds ratio	FFQ	Women	Rural	Covariate-adjusted	1311	663	REF	REF	REF	0.718406	0.50549	1.01927	0.797918	0.560731	1.13413	0.647493	0.920135	0.454616	0.661739	0.464421	0.940948	0.869983	0.777398	0.972735	0.0208057
AHEI-2010	Nutrient adequacy	Low MUAC	Odds ratio	FFQ	Women	Total	Unadjusted	1596	741	REF	REF	REF	0.686367	0.502262	0.936528	0.735355	0.53835	1.00321	0.703968	0.515284	0.960381	0.689199	0.503983	0.941057	0.87036	0.788086	0.960623	0.0433742
AHEI-2010	Nutrient adequacy	Low MUAC	Odds ratio	FFQ	Women	Total	Covariate-adjusted	1596	741	REF	REF	REF	0.718973	0.51908	0.994565	0.768322	0.555385	1.06178	0.716716	0.518118	0.990058	0.668455	0.482856	0.923859	0.86943	0.784133	0.963271	0.0288255
AHEI-2010	Nutrient adequacy	Overall nutrient adequacy (FFQ) (energy-adjusted)	Estimated marginal mean	FFQ	Men	Rural	Unadjusted	840		3.77654	3.56056	3.99252	4.11831	3.90104	4.33559	4.05786	3.83992	4.27579	4.05562	4.27356	3.83769	4.31058	4.0946	4.52656	0.160911	0.0642608	0.257561	0.00406953
AHEI-2010	Nutrient adequacy	Overall nutrient adequacy (FFQ) (energy-adjusted)	Estimated marginal mean	FFQ	Men	Rural	Covariate-adjusted	840		4.005	3.72509	4.2849	4.33121	4.04057	4.62186	4.27479	3.99331	4.55627	4.26668	4.54418	3.98919	4.50996	4.23698	4.78295	0.151059	0.053412	0.248707	0.00734659
AHEI-2010	Nutrient adequacy	Overall nutrient adequacy (FFQ) (energy-adjusted)	Estimated marginal mean	FFQ	Men	Total	Unadjusted	976		3.88792	3.68578	4.09005	4.22885	4.02567	4.43203	4.23255	4.02831	4.43679	4.22324	4.01954	4.42695	4.38355	4.1809	4.58621	0.156895	0.0664433	0.247346	0.00263508
AHEI-2010	Nutrient adequacy	Overall nutrient adequacy (FFQ) (energy-adjusted)	Estimated marginal mean	FFQ	Men	Total	Covariate-adjusted	976		4.24835	3.98335	4.51334	4.53467	4.26828	4.80106	4.54294	4.28339	4.80248	4.52891	4.26931	4.78851	4.69895	4.43645	4.96145	0.146024	0.05558	0.236467	0.00621532
AHEI-2010	Nutrient adequacy	Overall nutrient adequacy (FFQ) (energy-adjusted)	Estimated marginal mean	FFQ	Women	Rural	Unadjusted	1317		4.44471	4.27238	4.61703	4.45344	4.28079	4.62609	4.39948	4.22683	4.57213	4.52987	4.7022	4.35755	4.59089	4.4179	4.76387	0.0544465	-0.0226526	0.131546	0.185681
AHEI-2010	Nutrient adequacy	Overall nutrient adequacy (FFQ) (energy-adjusted)	Estimated marginal mean	FFQ	Women	Rural	Covariate-adjusted	1317		4.35652	4.14975	4.5633	4.35459	4.15568	4.55351	4.3064	4.10576	4.50705	4.45102	4.64827	4.25376	4.49187	4.29611	4.68763	0.0592608	-0.0181051	0.136627	0.187849
AHEI-2010	Nutrient adequacy	Overall nutrient adequacy (FFQ) (energy-adjusted)	Estimated marginal mean	FFQ	Women	Total	Unadjusted	1604		4.63272	4.47725	4.78818	4.65123	4.49577	4.8067	4.60553	4.44982	4.76124	4.69209	4.53662	4.84756	4.65773	4.50153	4.81394	0.0224363	-0.0471098	0.0919823	0.717642
AHEI-2010	Nutrient adequacy	Overall nutrient adequacy (FFQ) (energy-adjusted)	Estimated marginal mean	FFQ	Women	Total	Covariate-adjusted	1604		4.72413	4.54186	4.90639	4.69017	4.51886	4.86149	4.67427	4.49869	4.84985	4.78076	4.60425	4.95727	4.74096	4.56462	4.9173	0.0248178	-0.0443436	0.0939793	0.618237
AHEI-2010	Nutrient adequacy	Overall nutrient adequacy (24HR) (energy-adjusted)	Estimated marginal mean	24HR	Women	Rural	Unadjusted	1298		59.1248	58.4542	59.7954	58.7639	58.0918	59.4361	58.9096	58.2375	59.5818							-0.286345	-0.672364	0.0996742	0.657035
AHEI-2010	Nutrient adequacy	Overall nutrient adequacy (24HR) (energy-adjusted)	Estimated marginal mean	24HR	Women	Rural	Covariate-adjusted	1298		58.0705	57.1889	58.9522	58.0295	57.1929	58.8661	58.133	57.306	58.9599							-0.165676	-0.553178	0.221826	0.897919
AHEI-2010	Nutrient adequacy	Overall nutrient adequacy (24HR) (energy-adjusted)	Estimated marginal mean	24HR	Women	Total	Unadjusted	1593		59.1178	58.5205	59.7152	58.6255	58.0247	59.2263	58.6089	58.0087	59.2092							-0.358703	-0.703592	-0.0138151	0.239054
AHEI-2010	Nutrient adequacy	Overall nutrient adequacy (24HR) (energy-adjusted)	Estimated marginal mean	24HR	Women	Total	Covariate-adjusted	1593		58.1455	57.4012	58.8898	57.8241	57.0848	58.5634	57.7501	57.014	58.4862							-0.315895	-0.660914	0.0291254	0.36051
AHEI-2010	Nutrient adequacy	Overall nutrient adequacy <4 (FFQ) (energy-adjusted)	Odds ratio	FFQ	Men	Rural	Unadjusted	840	294	REF	REF	REF	0.640783	0.408464	1.00064	0.822371	0.529256	1.27541	0.760431	1.18171	0.488025	0.562552	0.356629	0.881946	0.853034	0.739221	0.983174	0.0580134
AHEI-2010	Nutrient adequacy	Overall nutrient adequacy <4 (FFQ) (energy-adjusted)	Odds ratio	FFQ	Men	Rural	Covariate-adjusted	840	294	REF	REF	REF	0.640727	0.404062	1.0116	0.827665	0.52839	1.29406	0.785913	1.23547	0.49882	0.575957	0.361172	0.913015	0.862754	0.744709	0.998405	0.089453
AHEI-2010	Nutrient adequacy	Overall nutrient adequacy <4 (FFQ) (energy-adjusted)	Odds ratio	FFQ	Men	Total	Unadjusted	976	309	REF	REF	REF	0.575291	0.376193	0.875121	0.676428	0.445332	1.0238	0.624339	0.40975	0.947148	0.501943	0.325791	0.76793	0.823646	0.718748	0.942724	0.00818889
AHEI-2010	Nutrient adequacy	Overall nutrient adequacy <4 (FFQ) (energy-adjusted)	Odds ratio	FFQ	Men	Total	Covariate-adjusted	976	309	REF	REF	REF	0.605798	0.391027	0.934015	0.716237	0.466674	1.09583	0.683812	0.443406	1.05077	0.527837	0.338307	0.818132	0.838258	0.72892	0.962964	0.0220063
AHEI-2010	Nutrient adequacy	Overall nutrient adequacy <4 (FFQ) (energy-adjusted)	Odds ratio	FFQ	Women	Rural	Unadjusted	1317	362	REF	REF	REF	0.802388	0.555876	1.15624	0.690929	0.475334	1.0012	0.610178	0.888708	0.4171	0.496254	0.334338	0.731282	0.787284	0.697646	0.887896	0.000164066
AHEI-2010	Nutrient adequacy	Overall nutrient adequacy <4 (FFQ) (energy-adjusted)	Odds ratio	FFQ	Women	Rural	Covariate-adjusted	1317	362	REF	REF	REF	0.824191	0.567935	1.19411	0.707763	0.483681	1.03251	0.60802	0.891764	0.412691	0.503052	0.336524	0.74664	0.783209	0.691856	0.886009	0.000212135
AHEI-2010	Nutrient adequacy	Overall nutrient adequacy <4 (FFQ) (energy-adjusted)	Odds ratio	FFQ	Women	Total	Unadjusted	1604	402	REF	REF	REF	0.820426	0.581905	1.15499	0.710285	0.500031	1.00609	0.659755	0.462687	0.937412	0.598263	0.416626	0.85497	0.824408	0.736742	0.922286	0.00236732
AHEI-2010	Nutrient adequacy	Overall nutrient adequacy <4 (FFQ) (energy-adjusted)	Odds ratio	FFQ	Women	Total	Covariate-adjusted	1604	402	REF	REF	REF	0.903498	0.635386	1.28339	0.749407	0.523471	1.07005	0.673674	0.46905	0.964191	0.617587	0.427045	0.889039	0.830229	0.740617	0.930354	0.00262497
AHEI-2010	Nutrient adequacy	Overall nutrient adequacy <50% (24HR) (energy-adjusted)	Odds ratio	24HR	Women	Rural	Unadjusted	1298	151	REF	REF	REF	0.802891	0.538046	1.19343	0.57824	0.374164	0.883228							0.812965	0.689569	0.959769	0.0121765
AHEI-2010	Nutrient adequacy	Overall nutrient adequacy <50% (24HR) (energy-adjusted)	Odds ratio	24HR	Women	Rural	Covariate-adjusted	1298	151	REF	REF	REF	0.74365	0.492523	1.11763	0.561495	0.359172	0.867656							0.798303	0.673013	0.948049	0.0101167
AHEI-2010	Nutrient adequacy	Overall nutrient adequacy <50% (24HR) (energy-adjusted)	Odds ratio	24HR	Women	Total	Unadjusted	1593	211	REF	REF	REF	0.730952	0.514908	1.03333	0.665962	0.465556	0.947291							0.852863	0.740991	0.983118	0.0246285
AHEI-2010	Nutrient adequacy	Overall nutrient adequacy <50% (24HR) (energy-adjusted)	Odds ratio	24HR	Women	Total	Covariate-adjusted	1593	211	REF	REF	REF	0.691641	0.483924	0.984082	0.654436	0.454296	0.93751							0.852461	0.738814	0.984912	0.0215699
AHEI-2010	Nutrient adequacy	Serum B12 (pmol/L)	Estimated marginal mean	24HR	Women	Rural	Unadjusted	1298		339.223	311.727	366.719	354.767	328.203	381.331	319.254	293.534	344.975							-10.7616	-26.3936	4.87037	0.298976
AHEI-2010	Nutrient adequacy	Serum B12 (pmol/L)	Estimated marginal mean	24HR	Women	Rural	Covariate-adjusted	1298		351.476	313.853	389.098	362.245	326.88	397.61	333.262	298.709	367.816							-10.0536	-26.1009	5.99358	0.357886
AHEI-2010	Nutrient adequacy	Serum B12 (pmol/L)	Estimated marginal mean	24HR	Women	Total	Unadjusted	1593		342.093	317.902	366.284	346.906	323.147	370.664	316.436	293.22	339.652							-8.83102	-22.7063	5.04423	0.134086
AHEI-2010	Nutrient adequacy	Serum B12 (pmol/L)	Estimated marginal mean	24HR	Women	Total	Covariate-adjusted	1593		349.14	318.304	379.977	348.634	318.407	378.86	322.537	291.637	353.438							-9.26189	-23.4787	4.95495	0.129959
AHEI-2010	Nutrient adequacy	Serum B12 (pmol/L)	Estimated marginal mean	FFQ	Men	Rural	Unadjusted	840		325.694	292.728	358.66	344.76	312.552	376.968	326.893	295.196	358.591	320.301	352.302	288.3	352.347	319.712	384.981	4.54143	-10.1682	19.2511	0.58427
AHEI-2010	Nutrient adequacy	Serum B12 (pmol/L)	Estimated marginal mean	FFQ	Men	Rural	Covariate-adjusted	840		317.021	274.548	359.494	330.367	286.684	374.05	313.741	271.896	355.585	302.462	343.444	261.48	337.053	295.804	378.302	2.40155	-12.5509	17.354	0.820443
AHEI-2010	Nutrient adequacy	Serum B12 (pmol/L)	Estimated marginal mean	FFQ	Men	Total	Unadjusted	976		329.419	299.901	358.936	341.763	312.331	371.195	332.661	303.807	361.515	317.807	288.627	346.987	342.222	312.619	371.826	0.864597	-12.4065	14.1357	0.972345
AHEI-2010	Nutrient adequacy	Serum B12 (pmol/L)	Estimated marginal mean	FFQ	Men	Total	Covariate-adjusted	976		315.305	275.799	354.811	323.602	283.353	363.852	316.669	278.131	355.208	297.866	259.127	336.606	323.186	283.513	362.86	-0.686248	-14.1348	12.7624	0.836189
AHEI-2010	Nutrient adequacy	Serum B12 (pmol/L)	Estimated marginal mean	FFQ	Women	Rural	Unadjusted	1317		362.309	325.292	399.326	358.477	322.617	394.337	335.259	301.067	369.45	332.198	369.368	295.029	326.145	291.34	360.95	-15.0192	-31.0426	1.00419	0.0904725
AHEI-2010	Nutrient adequacy	Serum B12 (pmol/L)	Estimated marginal mean	FFQ	Women	Rural	Covariate-adjusted	1317		384.956	338.54	431.371	379.435	336.39	422.481	348.156	305.421	390.89	348.708	394.053	303.362	341.713	301.442	381.984	-18.521	-34.7072	-2.33485	0.0463862
AHEI-2010	Nutrient adequacy	Serum B12 (pmol/L)	Estimated marginal mean	FFQ	Women	Total	Unadjusted	1604		352.071	319.822	384.321	348.096	316.473	379.719	333.118	302.736	363.501	328.167	295.917	360.416	326.981	295.756	358.207	-11.9664	-26.088	2.15522	0.171927
AHEI-2010	Nutrient adequacy	Serum B12 (pmol/L)	Estimated marginal mean	FFQ	Women	Total	Covariate-adjusted	1604		359.039	319.959	398.119	357.026	321.25	392.802	336.14	299.942	372.339	330.257	292.165	368.349	328.927	292.043	365.811	-14.4852	-28.7306	-0.239791	0.0928178
AHEI-2010	Nutrient adequacy	Serum B12 deficiency	Odds ratio	24HR	Women	Rural	Unadjusted	1298	285	REF	REF	REF	0.923673	0.622621	1.36991	1.32941	0.905013	1.95674							1.16569	0.992595	1.37208	0.147431
AHEI-2010	Nutrient adequacy	Serum B12 deficiency	Odds ratio	24HR	Women	Rural	Covariate-adjusted	1298	285	REF	REF	REF	0.968161	0.644511	1.45469	1.31863	0.883258	1.97288							1.16537	0.985901	1.38085	0.176893
AHEI-2010	Nutrient adequacy	Serum B12 deficiency	Odds ratio	24HR	Women	Total	Unadjusted	1593	345	REF	REF	REF	0.987405	0.691678	1.40964	1.44227	1.01766	2.04816							1.16927	1.01109	1.3551	0.0399977
AHEI-2010	Nutrient adequacy	Serum B12 deficiency	Odds ratio	24HR	Women	Total	Covariate-adjusted	1593	345	REF	REF	REF	1.04565	0.726375	1.50615	1.47684	1.03069	2.12113							1.18163	1.01714	1.37596	0.0340679
AHEI-2010	Nutrient adequacy	Serum B12 deficiency	Odds ratio	FFQ	Men	Rural	Unadjusted	840	347	REF	REF	REF	0.721372	0.456133	1.1377	0.955734	0.60964	1.49791	0.827145	1.3002	0.525419	0.962025	0.609719	1.51743	1.00312	0.867644	1.15988	0.908827
AHEI-2010	Nutrient adequacy	Serum B12 deficiency	Odds ratio	FFQ	Men	Rural	Covariate-adjusted	840	347	REF	REF	REF	0.791466	0.495002	1.26302	1.02847	0.650668	1.62645	0.90261	1.43806	0.56608	1.03953	0.650954	1.66077	1.01776	0.876758	1.1819	0.695457
AHEI-2010	Nutrient adequacy	Serum B12 deficiency	Odds ratio	FFQ	Men	Total	Unadjusted	976	394	REF	REF	REF	0.839203	0.547591	1.28435	0.963176	0.63273	1.46596	0.936967	0.613804	1.42966	1.13662	0.743853	1.73845	1.04267	0.910859	1.19413	0.448941
AHEI-2010	Nutrient adequacy	Serum B12 deficiency	Odds ratio	FFQ	Men	Total	Covariate-adjusted	976	394	REF	REF	REF	0.877904	0.567852	1.35592	0.992661	0.647606	1.52174	0.988781	0.641581	1.52384	1.19493	0.774216	1.84683	1.05336	0.917203	1.2106	0.337403
AHEI-2010	Nutrient adequacy	Serum B12 deficiency	Odds ratio	FFQ	Women	Rural	Unadjusted	1317	295	REF	REF	REF	0.926573	0.560847	1.53015	1.09056	0.670088	1.77789	1.12179	1.86455	0.675762	1.42652	0.874995	2.33479	1.12354	0.961909	1.31476	0.108319
AHEI-2010	Nutrient adequacy	Serum B12 deficiency	Odds ratio	FFQ	Women	Rural	Covariate-adjusted	1317	295	REF	REF	REF	0.96057	0.572323	1.6121	1.19823	0.725404	1.98505	1.19379	2.01577	0.708467	1.53324	0.922214	2.56069	1.1577	0.98607	1.36183	0.0655083
AHEI-2010	Nutrient adequacy	Serum B12 deficiency	Odds ratio	FFQ	Women	Total	Unadjusted	1604	355	REF	REF	REF	1.0094	0.642478	1.58627	0.944705	0.605878	1.47307	1.05543	0.669253	1.66525	1.27273	0.814311	1.99353	1.08975	0.946058	1.2568	0.302464
AHEI-2010	Nutrient adequacy	Serum B12 deficiency	Odds ratio	FFQ	Women	Total	Covariate-adjusted	1604	355	REF	REF	REF	1.01721	0.639098	1.6196	0.987376	0.626887	1.55597	1.11391	0.698919	1.77722	1.33774	0.845797	2.12127	1.11643	0.965872	1.29214	0.198958
AHEI-2010	Nutrient adequacy	Serum folate (ng/mL)	Estimated marginal mean	24HR	Women	Rural	Unadjusted	1298		3.9199	3.34314	4.49666	4.23876	3.68022	4.79729	3.91786	3.37835	4.45737							0.186333	-0.14101	0.513676	0.995961
AHEI-2010	Nutrient adequacy	Serum folate (ng/mL)	Estimated marginal mean	24HR	Women	Rural	Covariate-adjusted	1298		3.98845	3.19643	4.78047	4.12154	3.37375	4.86933	3.84262	3.11509	4.57015							0.145168	-0.191617	0.481952	0.725909
AHEI-2010	Nutrient adequacy	Serum folate (ng/mL)	Estimated marginal mean	24HR	Women	Total	Unadjusted	1593		4.01551	3.52677	4.50425	4.49921	4.01826	4.98016	3.95	3.48095	4.41905							0.0739836	-0.206449	0.354416	0.849717
AHEI-2010	Nutrient adequacy	Serum folate (ng/mL)	Estimated marginal mean	24HR	Women	Total	Covariate-adjusted	1593		4.38001	3.75868	5.00134	4.7541	4.14352	5.36468	4.2868	3.6642	4.9094							0.0761645	-0.210179	0.362508	0.792044
AHEI-2010	Nutrient adequacy	Serum folate (ng/mL)	Estimated marginal mean	FFQ	Men	Rural	Unadjusted	840		2.92585	2.46516	3.38654	3.77403	3.32393	4.22412	3.48428	3.04131	3.92724	3.40962	3.85682	2.96241	4.41733	3.96127	4.87339	0.377536	0.171069	0.584003	0.000400394
AHEI-2010	Nutrient adequacy	Serum folate (ng/mL)	Estimated marginal mean	FFQ	Men	Rural	Covariate-adjusted	840		2.9624	2.37313	3.55168	3.90663	3.30057	4.5127	3.57006	2.98951	4.15062	3.42776	3.99634	2.85917	4.42541	3.85311	4.99771	0.347501	0.138903	0.556098	0.00103629
AHEI-2010	Nutrient adequacy	Serum folate (ng/mL)	Estimated marginal mean	FFQ	Men	Total	Unadjusted	976		3.15058	2.73495	3.56621	3.81098	3.39656	4.22541	3.68722	3.28093	4.09351	3.61989	3.20901	4.03077	4.35263	3.93579	4.76948	0.325445	0.138248	0.512642	0.00100306
AHEI-2010	Nutrient adequacy	Serum folate (ng/mL)	Estimated marginal mean	FFQ	Men	Total	Covariate-adjusted	976		3.46817	2.91792	4.01843	4.07593	3.51532	4.63653	3.96347	3.42669	4.50024	3.89729	3.35772	4.43686	4.58801	4.03542	5.1406	0.304124	0.11656	0.491688	0.0022157
AHEI-2010	Nutrient adequacy	Serum folate (ng/mL)	Estimated marginal mean	FFQ	Women	Rural	Unadjusted	1317		3.53934	2.84236	4.23633	3.9	3.2248	4.5752	3.72676	3.08072	4.3728	4.34215	5.04201	3.64229	4.37754	3.7222	5.03288	0.248067	-0.0541497	0.550284	0.0534776
AHEI-2010	Nutrient adequacy	Serum folate (ng/mL)	Estimated marginal mean	FFQ	Women	Rural	Covariate-adjusted	1317		3.59057	2.70713	4.47401	3.92987	3.1109	4.74885	3.63305	2.81451	4.45158	4.31123	5.17482	3.44765	4.33498	3.56877	5.10118	0.201396	-0.106853	0.509645	0.0942684
AHEI-2010	Nutrient adequacy	Serum folate (ng/mL)	Estimated marginal mean	FFQ	Women	Total	Unadjusted	1604		3.68133	3.08014	4.28252	4.04231	3.45279	4.63182	4.0125	3.44443	4.58057	4.32733	3.72614	4.92852	4.51813	3.93602	5.10023	0.218337	-0.0453499	0.482025	0.0407981
AHEI-2010	Nutrient adequacy	Serum folate (ng/mL)	Estimated marginal mean	FFQ	Women	Total	Covariate-adjusted	1604		4.16662	3.43503	4.8982	4.34157	3.67181	5.01133	4.31345	3.6329	4.99399	4.63572	3.9224	5.34905	4.92206	4.2316	5.61252	0.187553	-0.079538	0.454645	0.0624619
AHEI-2010	Nutrient adequacy	Folate deficiency	Odds ratio	24HR	Women	Rural	Unadjusted	1298	427	REF	REF	REF	0.76397	0.501124	1.16068	0.865707	0.569492	1.31201							0.876334	0.736135	1.04027	0.49761
AHEI-2010	Nutrient adequacy	Folate deficiency	Odds ratio	24HR	Women	Rural	Covariate-adjusted	1298	427	REF	REF	REF	0.806208	0.523276	1.23864	0.953631	0.61846	1.4681							0.905975	0.756978	1.08187	0.829309
AHEI-2010	Nutrient adequacy	Folate deficiency	Odds ratio	24HR	Women	Total	Unadjusted	1593	494	REF	REF	REF	0.914894	0.63411	1.31893	1.05772	0.73385	1.52427							0.988287	0.849758	1.14814	0.763254
AHEI-2010	Nutrient adequacy	Folate deficiency	Odds ratio	24HR	Women	Total	Covariate-adjusted	1593	494	REF	REF	REF	0.947203	0.648356	1.38287	1.06312	0.726433	1.55558							0.98238	0.839712	1.14826	0.752454
AHEI-2010	Nutrient adequacy	Folate deficiency	Odds ratio	FFQ	Men	Rural	Unadjusted	840	528	REF	REF	REF	0.639254	0.379296	1.06747	0.861184	0.506064	1.45801	0.76071	1.28058	0.448789	0.297297	0.178224	0.487904	0.695223	0.589221	0.817083	7.87e-05
AHEI-2010	Nutrient adequacy	Folate deficiency	Odds ratio	FFQ	Men	Rural	Covariate-adjusted	840	528	REF	REF	REF	0.596505	0.349275	1.0088	0.815699	0.475138	1.39257	0.737085	1.25773	0.428993	0.297787	0.176211	0.495136	0.705544	0.595475	0.83269	0.000162928
AHEI-2010	Nutrient adequacy	Folate deficiency	Odds ratio	FFQ	Men	Total	Unadjusted	976	569	REF	REF	REF	0.742969	0.466232	1.17916	0.748722	0.471616	1.18334	0.762183	0.478736	1.20861	0.378118	0.239417	0.591411	0.743275	0.641037	0.859294	0.000189175
AHEI-2010	Nutrient adequacy	Folate deficiency	Odds ratio	FFQ	Men	Total	Covariate-adjusted	976	569	REF	REF	REF	0.791147	0.487444	1.27979	0.777311	0.481843	1.24898	0.764987	0.471954	1.2353	0.389935	0.242772	0.620409	0.741043	0.635243	0.861981	0.000338017
AHEI-2010	Nutrient adequacy	Folate deficiency	Odds ratio	FFQ	Women	Rural	Unadjusted	1317	447	REF	REF	REF	0.809524	0.469902	1.38755	0.985227	0.57304	1.68789	0.8439	1.46438	0.484831	0.638986	0.376039	1.07603	0.858733	0.723463	1.01561	0.154605
AHEI-2010	Nutrient adequacy	Folate deficiency	Odds ratio	FFQ	Women	Rural	Covariate-adjusted	1317	447	REF	REF	REF	0.846713	0.485625	1.47025	1.03761	0.5969	1.7991	0.856282	1.50222	0.486786	0.674068	0.391415	1.15172	0.869917	0.730051	1.03312	0.205418
AHEI-2010	Nutrient adequacy	Folate deficiency	Odds ratio	FFQ	Women	Total	Unadjusted	1604	510	REF	REF	REF	0.888889	0.551315	1.43031	0.993464	0.618872	1.59223	0.913495	0.563644	1.47874	0.653205	0.408903	1.03797	0.886963	0.762906	1.02883	0.121397
AHEI-2010	Nutrient adequacy	Folate deficiency	Odds ratio	FFQ	Women	Total	Covariate-adjusted	1604	510	REF	REF	REF	1.09155	0.663824	1.7961	1.12128	0.687382	1.82859	1.02127	0.619834	1.68268	0.663506	0.408856	1.07142	0.88594	0.756701	1.03456	0.107021
GDQS	Anthropometry	BMI (kg/m2)	Estimated marginal mean	24HR	Women	Rural	Unadjusted	1283		20.2016	19.8776	20.5256	20.5139	20.209	20.8188	20.3267	19.9718	20.6815							0.126458	-0.0616253	0.31454	0.610036
GDQS	Anthropometry	BMI (kg/m2)	Estimated marginal mean	24HR	Women	Rural	Covariate-adjusted	1283		20.3004	19.8851	20.7157	20.6651	20.2717	21.0586	20.4144	19.9872	20.8416							0.110113	-0.0769139	0.29714	0.640363
GDQS	Anthropometry	BMI (kg/m2)	Estimated marginal mean	24HR	Women	Total	Unadjusted	1571		20.8694	20.5358	21.2029	21.0732	20.7566	21.3898	20.9943	20.6238	21.3648							0.0914166	-0.10374	0.286573	0.623388
GDQS	Anthropometry	BMI (kg/m2)	Estimated marginal mean	24HR	Women	Total	Covariate-adjusted	1571		21.6642	21.2809	22.0475	22.0811	21.7133	22.4488	21.918	21.5063	22.3296							0.141743	-0.0381462	0.321632	0.279174
GDQS	Anthropometry	BMI (kg/m2)	Estimated marginal mean	FFQ	Men	Rural	Unadjusted	832		19.379	18.9732	19.7848	19.4327	19.022	19.8434	19.6722	19.2734	20.0711	19.3547	19.7594	18.9501	19.6322	19.1987	20.0657	0.0292684	-0.154069	0.212605	0.524824
GDQS	Anthropometry	BMI (kg/m2)	Estimated marginal mean	FFQ	Men	Rural	Covariate-adjusted	832		19.4689	18.958	19.9798	19.4435	18.9211	19.9659	19.6701	19.1779	20.1622	19.3739	19.8858	18.862	19.4481	18.9227	19.9736	-0.0476082	-0.225731	0.130514	0.865323
GDQS	Anthropometry	BMI (kg/m2)	Estimated marginal mean	FFQ	Men	Total	Unadjusted	965		19.7916	19.3661	20.2171	19.9343	19.5077	20.3609	20.1513	19.7311	20.5715	19.7377	19.3154	20.1599	20.0257	19.5741	20.4773	0.0128933	-0.178868	0.204654	0.699526
GDQS	Anthropometry	BMI (kg/m2)	Estimated marginal mean	FFQ	Men	Total	Covariate-adjusted	965		20.9295	20.4325	21.4266	20.9206	20.4197	21.4214	21.1897	20.6984	21.6809	20.7875	20.2901	21.285	20.8257	20.3061	21.3454	-0.0769822	-0.250121	0.0961562	0.591986
GDQS	Anthropometry	BMI (kg/m2)	Estimated marginal mean	FFQ	Women	Rural	Unadjusted	1311		19.9645	19.5654	20.3637	20.2742	19.8998	20.6487	20.3296	19.8975	20.7618	20.1688	20.5851	19.7525	21.1292	20.7112	21.5471	0.349363	0.167376	0.53135	0.000710392
GDQS	Anthropometry	BMI (kg/m2)	Estimated marginal mean	FFQ	Women	Rural	Covariate-adjusted	1311		20.027	19.5486	20.5055	20.2692	19.8225	20.7158	20.4013	19.909	20.8936	20.1679	20.6342	19.7016	21.1114	20.6375	21.5852	0.336193	0.153641	0.518745	0.00167693
GDQS	Anthropometry	BMI (kg/m2)	Estimated marginal mean	FFQ	Women	Total	Unadjusted	1596		20.633	20.2481	21.0179	20.5538	20.1224	20.9851	21.2473	20.8095	21.6851	20.6995	20.2668	21.1323	21.8088	21.3803	22.2374	0.406502	0.21733	0.595674	0.00018063
GDQS	Anthropometry	BMI (kg/m2)	Estimated marginal mean	FFQ	Women	Total	Covariate-adjusted	1596		21.4692	21.0465	21.8919	21.4966	21.0366	21.9566	22.0189	21.5675	22.4703	21.5386	21.0882	21.9889	22.467	22.0155	22.9185	0.350749	0.174902	0.526597	0.00101261
GDQS	Anthropometry	MUAC (cm)	Estimated marginal mean	24HR	Women	Rural	Unadjusted	1283		24.7838	24.483	25.0847	25.1783	24.8953	25.4614	24.8568	24.5273	25.1862							0.0933228	-0.0814739	0.26812	0.748641
GDQS	Anthropometry	MUAC (cm)	Estimated marginal mean	24HR	Women	Rural	Covariate-adjusted	1283		25.0265	24.6418	25.4112	25.4443	25.0798	25.8087	25.0902	24.6945	25.4858							0.0787105	-0.09469	0.252111	0.778105
GDQS	Anthropometry	MUAC (cm)	Estimated marginal mean	24HR	Women	Total	Unadjusted	1571		25.3216	25.0226	25.6205	25.5216	25.2378	25.8054	25.4236	25.0915	25.7557							0.0663648	-0.108582	0.241312	0.654444
GDQS	Anthropometry	MUAC (cm)	Estimated marginal mean	24HR	Women	Total	Covariate-adjusted	1571		25.97	25.6205	26.3195	26.3231	25.9877	26.6584	26.1806	25.8052	26.556							0.10577	-0.0582745	0.269815	0.324536
GDQS	Anthropometry	MUAC (cm)	Estimated marginal mean	FFQ	Men	Rural	Unadjusted	832		24.5718	24.1701	24.9734	24.6991	24.2927	25.1055	24.7543	24.3595	25.149	24.7485	25.149	24.3481	24.8094	24.3804	25.2384	0.0246866	-0.156614	0.205987	0.431424
GDQS	Anthropometry	MUAC (cm)	Estimated marginal mean	FFQ	Men	Rural	Covariate-adjusted	832		24.6668	24.1554	25.1783	24.7549	24.232	25.2779	24.7873	24.2947	25.28	24.8122	25.3246	24.2998	24.6619	24.136	25.1879	-0.0469625	-0.225181	0.131256	0.942292
GDQS	Anthropometry	MUAC (cm)	Estimated marginal mean	FFQ	Men	Total	Unadjusted	965		24.9485	24.5439	25.353	25.1464	24.7408	25.552	25.1983	24.7987	25.5978	25.0771	24.6756	25.4787	25.071	24.6416	25.5004	-0.00437006	-0.186559	0.177819	0.792769
GDQS	Anthropometry	MUAC (cm)	Estimated marginal mean	FFQ	Men	Total	Covariate-adjusted	965		25.9348	25.4471	26.4225	26.0315	25.5401	26.523	26.1187	25.6367	26.6008	25.9994	25.5113	26.4875	25.7561	25.2462	26.266	-0.0888461	-0.258641	0.0809483	0.532185
GDQS	Anthropometry	MUAC (cm)	Estimated marginal mean	FFQ	Women	Rural	Unadjusted	1311		24.5055	24.1339	24.8771	24.8472	24.4986	25.1959	25.1767	24.7744	25.5791	24.9704	25.358	24.5828	25.3901	25.001	25.7793	0.330072	0.161036	0.499108	0.00196575
GDQS	Anthropometry	MUAC (cm)	Estimated marginal mean	FFQ	Women	Rural	Covariate-adjusted	1311		24.6996	24.2542	25.1451	24.9642	24.5483	25.38	25.3804	24.922	25.8387	25.1139	25.548	24.6797	25.5103	25.0692	25.9515	0.323032	0.153462	0.492602	0.00382479
GDQS	Anthropometry	MUAC (cm)	Estimated marginal mean	FFQ	Women	Total	Unadjusted	1596		25.026	24.6792	25.3727	25.108	24.7194	25.4966	25.7963	25.4018	26.1907	25.37	24.9801	25.7598	25.9327	25.5466	26.3188	0.360261	0.190154	0.530367	0.00054965
GDQS	Anthropometry	MUAC (cm)	Estimated marginal mean	FFQ	Women	Total	Covariate-adjusted	1596		25.7067	25.3187	26.0947	25.8442	25.4219	26.2665	26.4365	26.0221	26.8509	26.04	25.6266	26.4534	26.4508	26.0363	26.8652	0.314867	0.153649	0.476084	0.00307583
GDQS	NCD risk	BMI ≥25 kg/m2	Odds ratio	24HR	Women	Rural	Unadjusted	1283	112	REF	REF	REF	1.27006	0.794332	2.0525	1.34538	0.814728	2.22884							1.17394	0.966917	1.42644	0.245947
GDQS	NCD risk	BMI ≥25 kg/m2	Odds ratio	24HR	Women	Rural	Covariate-adjusted	1283	112	REF	REF	REF	1.35368	0.837422	2.21214	1.3415	0.80317	2.24819							1.15654	0.951839	1.40612	0.261392
GDQS	NCD risk	BMI ≥25 kg/m2	Odds ratio	24HR	Women	Total	Unadjusted	1571	211	REF	REF	REF	1.01964	0.722253	1.44204	1.10833	0.765935	1.60064							1.04137	0.900752	1.20434	0.583689
GDQS	NCD risk	BMI ≥25 kg/m2	Odds ratio	24HR	Women	Total	Covariate-adjusted	1571	211	REF	REF	REF	1.2946	0.886911	1.89715	1.29344	0.862522	1.93974							1.09895	0.943195	1.28107	0.212523
GDQS	NCD risk	BMI ≥25 kg/m2	Odds ratio	FFQ	Men	Rural	Unadjusted	832	34	REF	REF	REF	1.82704	0.541088	7.08651	3.03659	1.03385	11.037	1.50909	5.99395	0.423384	1.44097	0.374532	5.91708	1.02463	0.725556	1.44139	0.71445
GDQS	NCD risk	BMI ≥25 kg/m2	Odds ratio	FFQ	Men	Rural	Covariate-adjusted	832	34	REF	REF	REF	1.68062	0.489956	6.60046	2.83065	0.942364	10.4482	1.36516	5.48588	0.377573	1.22253	0.311008	5.11632	0.977596	0.685244	1.38571	0.896877
GDQS	NCD risk	BMI ≥25 kg/m2	Odds ratio	FFQ	Men	Total	Unadjusted	965	67	REF	REF	REF	2.41341	1.00504	6.40508	3.15	1.36803	8.16088	1.73262	0.681628	4.74538	1.82209	0.701156	5.05349	1.06075	0.82715	1.35772	0.415438
GDQS	NCD risk	BMI ≥25 kg/m2	Odds ratio	FFQ	Men	Total	Covariate-adjusted	965	67	REF	REF	REF	2.00811	0.781749	5.62537	3.30579	1.35281	9.01392	1.64218	0.613918	4.70713	1.43313	0.513472	4.23162	1.00404	0.761297	1.32033	0.650509
GDQS	NCD risk	BMI ≥25 kg/m2	Odds ratio	FFQ	Women	Rural	Unadjusted	1311	114	REF	REF	REF	0.872414	0.449658	1.69256	1.32527	0.693009	2.54978	1.28486	2.45634	0.677902	2.04382	1.14063	3.75973	1.33178	1.0983	1.6174	0.00818789
GDQS	NCD risk	BMI ≥25 kg/m2	Odds ratio	FFQ	Women	Rural	Covariate-adjusted	1311	114	REF	REF	REF	0.821972	0.418121	1.61492	1.34957	0.696335	2.63134	1.22103	2.37722	0.631767	1.99404	1.09126	3.73477	1.32521	1.08745	1.61841	0.0125816
GDQS	NCD risk	BMI ≥25 kg/m2	Odds ratio	FFQ	Women	Total	Unadjusted	1596	209	REF	REF	REF	0.569223	0.332607	0.948691	1.31735	0.852173	2.03584	0.911458	0.569597	1.44589	1.5448	1.01715	2.35425	1.22937	1.0623	1.42397	0.00879819
GDQS	NCD risk	BMI ≥25 kg/m2	Odds ratio	FFQ	Women	Total	Covariate-adjusted	1596	209	REF	REF	REF	0.580916	0.329063	1.00108	1.2943	0.806976	2.07492	0.86623	0.519629	1.4312	1.40513	0.886355	2.23243	1.19114	1.01673	1.39708	0.054006
GDQS	NCD risk	Diastolic BP (mmHg)	Estimated marginal mean	24HR	Women	Rural	Unadjusted	1298		79.7402	78.7529	80.7275	80.3405	79.4114	81.2695	77.8241	76.7428	78.9054							-0.427386	-1.00276	0.14799	0.0104369
GDQS	NCD risk	Diastolic BP (mmHg)	Estimated marginal mean	24HR	Women	Rural	Covariate-adjusted	1298		80.0491	78.7822	81.3159	80.5788	79.3786	81.7789	78.1645	76.8615	79.4676							-0.433081	-1.00539	0.13923	0.0114035
GDQS	NCD risk	Diastolic BP (mmHg)	Estimated marginal mean	24HR	Women	Total	Unadjusted	1593		79.8169	78.932	80.7019	80.2998	79.4598	81.1399	78.4507	77.4677	79.4337							-0.302085	-0.821016	0.216845	0.0430871
GDQS	NCD risk	Diastolic BP (mmHg)	Estimated marginal mean	24HR	Women	Total	Covariate-adjusted	1593		80.1317	79.0379	81.2255	80.6872	79.6377	81.7366	78.8429	77.6681	80.0178							-0.282323	-0.796609	0.231963	0.0542191
GDQS	NCD risk	Diastolic BP (mmHg)	Estimated marginal mean	FFQ	Men	Rural	Unadjusted	840		77.1412	75.6746	78.6078	77.1145	75.6303	78.5986	76.3011	74.8598	77.7425	78.2076	79.6699	76.7453	80.5436	78.9771	82.1101	1.03534	0.370201	1.70047	0.00122284
GDQS	NCD risk	Diastolic BP (mmHg)	Estimated marginal mean	FFQ	Men	Rural	Covariate-adjusted	840		76.3812	74.5191	78.2433	76.3501	74.4463	78.2539	75.4093	73.6156	77.2029	77.351	79.2167	75.4854	79.538	77.6231	81.4529	0.942515	0.29019	1.59484	0.00224505
GDQS	NCD risk	Diastolic BP (mmHg)	Estimated marginal mean	FFQ	Men	Total	Unadjusted	976		77.7806	76.3536	79.2077	78.2436	76.8129	79.6743	77.1244	75.7152	78.5336	78.6206	77.2043	80.0369	80.704	79.1894	82.2186	0.920607	0.276579	1.56463	0.00846222
GDQS	NCD risk	Diastolic BP (mmHg)	Estimated marginal mean	FFQ	Men	Total	Covariate-adjusted	976		78.9592	77.1782	80.7402	79.0894	77.2949	80.8839	78.0947	76.3345	79.8549	79.6273	77.8448	81.4097	81.3684	79.5063	83.2304	0.783839	0.162434	1.40524	0.0188326
GDQS	NCD risk	Diastolic BP (mmHg)	Estimated marginal mean	FFQ	Women	Rural	Unadjusted	1317		78.7298	77.503	79.9565	79.2249	78.0739	80.3759	79.1358	77.8075	80.4641	79.512	80.7916	78.2324	80.0585	78.7737	81.3432	0.383813	-0.1749	0.942525	0.144017
GDQS	NCD risk	Diastolic BP (mmHg)	Estimated marginal mean	FFQ	Women	Rural	Covariate-adjusted	1317		78.7591	77.2895	80.2287	79.172	77.8001	80.5439	79.2318	77.7197	80.7439	79.7524	81.1848	78.3201	80.0472	78.5918	81.5026	0.458879	-0.101129	1.01889	0.117768
GDQS	NCD risk	Diastolic BP (mmHg)	Estimated marginal mean	FFQ	Women	Total	Unadjusted	1604		79.0222	77.9872	80.0572	79.3836	78.2238	80.5435	79.2703	78.0929	80.4476	79.7145	78.5508	80.8782	80.6343	79.482	81.7866	0.484979	-0.0228645	0.992822	0.0470809
GDQS	NCD risk	Diastolic BP (mmHg)	Estimated marginal mean	FFQ	Women	Total	Covariate-adjusted	1604		79.1746	77.961	80.3883	79.4355	78.1146	80.7563	79.4282	78.1323	80.7242	80.0759	78.7829	81.3689	80.6438	79.3475	81.94	0.53013	0.025806	1.03445	0.0441319
GDQS	NCD risk	Hypertension	Odds ratio	24HR	Women	Rural	Unadjusted	1298	382	REF	REF	REF	1.2421	0.94191	1.64044	0.685029	0.495889	0.942334							0.920365	0.816134	1.03739	0.0207772
GDQS	NCD risk	Hypertension	Odds ratio	24HR	Women	Rural	Covariate-adjusted	1298	382	REF	REF	REF	1.24006	0.935563	1.6461	0.702025	0.505722	0.970637							0.927529	0.820709	1.0478	0.0332401
GDQS	NCD risk	Hypertension	Odds ratio	24HR	Women	Total	Unadjusted	1593	472	REF	REF	REF	1.32574	1.03095	1.70734	0.880329	0.661517	1.16918							0.988981	0.887776	1.10171	0.379995
GDQS	NCD risk	Hypertension	Odds ratio	24HR	Women	Total	Covariate-adjusted	1593	472	REF	REF	REF	1.3452	1.04027	1.7422	0.897622	0.67086	1.19882							0.993431	0.88977	1.10917	0.465512
GDQS	NCD risk	Hypertension	Odds ratio	FFQ	Men	Rural	Unadjusted	840	235	REF	REF	REF	0.765094	0.458952	1.26796	1.01329	0.626362	1.64064	1.21705	1.96075	0.757733	1.87727	1.1703	3.03051	1.26288	1.08494	1.47269	0.00161994
GDQS	NCD risk	Hypertension	Odds ratio	FFQ	Men	Rural	Covariate-adjusted	840	235	REF	REF	REF	0.777311	0.461523	1.30182	0.997539	0.609845	1.63282	1.21666	1.983	0.748786	1.86225	1.14368	3.05108	1.25393	1.07319	1.46797	0.0026403
GDQS	NCD risk	Hypertension	Odds ratio	FFQ	Men	Total	Unadjusted	976	287	REF	REF	REF	0.879418	0.556153	1.38776	1.0432	0.66932	1.62749	1.31282	0.850844	2.03266	1.81978	1.17539	2.83209	1.26924	1.10454	1.46083	0.00144975
GDQS	NCD risk	Hypertension	Odds ratio	FFQ	Men	Total	Covariate-adjusted	976	287	REF	REF	REF	0.843902	0.526487	1.34951	1.01485	0.642836	1.60341	1.32953	0.851203	2.08438	1.77006	1.124	2.80134	1.26657	1.09716	1.46465	0.0021303
GDQS	NCD risk	Hypertension	Odds ratio	FFQ	Women	Rural	Unadjusted	1317	392	REF	REF	REF	1.16342	0.808129	1.67933	1.40636	0.957693	2.06843	1.28382	1.88052	0.877744	1.2509	0.853645	1.83515	1.0821	0.961299	1.21851	0.205874
GDQS	NCD risk	Hypertension	Odds ratio	FFQ	Women	Rural	Covariate-adjusted	1317	392	REF	REF	REF	1.15898	0.799236	1.68486	1.45394	0.982644	2.15508	1.40756	2.08191	0.953486	1.28947	0.871773	1.90971	1.11608	0.98833	1.26098	0.113595
GDQS	NCD risk	Hypertension	Odds ratio	FFQ	Women	Total	Unadjusted	1604	484	REF	REF	REF	1.09981	0.789514	1.53042	1.18491	0.850635	1.64934	1.12765	0.809792	1.5688	1.16505	0.839218	1.61653	1.06596	0.957807	1.18659	0.381702
GDQS	NCD risk	Hypertension	Odds ratio	FFQ	Women	Total	Covariate-adjusted	1604	484	REF	REF	REF	1.07466	0.765149	1.50768	1.19259	0.849991	1.67221	1.19954	0.85454	1.68284	1.15014	0.820766	1.61076	1.08399	0.971192	1.21026	0.316898
GDQS	NCD risk	Systolic BP (mmHg)	Estimated marginal mean	24HR	Women	Rural	Unadjusted	1298		115.656	114.138	117.174	117.547	116.118	118.976	113.413	111.75	115.075							-0.556015	-1.4414	0.329366	0.0510858
GDQS	NCD risk	Systolic BP (mmHg)	Estimated marginal mean	24HR	Women	Rural	Covariate-adjusted	1298		116.288	114.35	118.225	118.117	116.281	119.953	114.17	112.177	116.163							-0.56398	-1.43996	0.312	0.0629065
GDQS	NCD risk	Systolic BP (mmHg)	Estimated marginal mean	24HR	Women	Total	Unadjusted	1593		115.573	114.235	116.912	117.12	115.849	118.39	113.975	112.488	115.462							-0.261962	-1.04748	0.523556	0.117476
GDQS	NCD risk	Systolic BP (mmHg)	Estimated marginal mean	24HR	Women	Total	Covariate-adjusted	1593		115.864	114.221	117.508	117.479	115.902	119.055	114.357	112.592	116.122							-0.28217	-1.05541	0.491074	0.133771
GDQS	NCD risk	Systolic BP (mmHg)	Estimated marginal mean	FFQ	Men	Rural	Unadjusted	840		116.688	114.554	118.822	115.443	113.283	117.602	117.412	115.315	119.509	118.515	120.642	116.387	122.289	120.009	124.568	1.81313	0.846004	2.78026	6.09e-05
GDQS	NCD risk	Systolic BP (mmHg)	Estimated marginal mean	FFQ	Men	Rural	Covariate-adjusted	840		119.086	116.318	121.854	117.875	115.045	120.705	119.403	116.737	122.07	120.64	123.413	117.866	124.054	121.207	126.901	1.56004	0.591378	2.5287	0.000363366
GDQS	NCD risk	Systolic BP (mmHg)	Estimated marginal mean	FFQ	Men	Total	Unadjusted	976		117.497	115.426	119.569	116.846	114.769	118.923	118.025	115.979	120.071	119.003	116.947	121.058	122.46	120.261	124.658	1.69298	0.75883	2.62713	0.000438391
GDQS	NCD risk	Systolic BP (mmHg)	Estimated marginal mean	FFQ	Men	Total	Covariate-adjusted	976		120.994	118.343	123.644	120.028	117.357	122.698	121.071	118.452	123.691	122.22	119.568	124.873	125.219	122.448	127.99	1.44914	0.524801	2.37348	0.00173238
GDQS	NCD risk	Systolic BP (mmHg)	Estimated marginal mean	FFQ	Women	Rural	Unadjusted	1317		114.123	112.197	116.049	114.786	112.979	116.594	116.724	114.638	118.81	115.4	117.409	113.391	118.062	116.045	120.08	1.2717	0.394021	2.14939	0.00733936
GDQS	NCD risk	Systolic BP (mmHg)	Estimated marginal mean	FFQ	Women	Rural	Covariate-adjusted	1317		114.293	111.998	116.587	115.025	112.882	117.167	117.096	114.735	119.457	116.115	118.352	113.879	118.312	116.039	120.584	1.45654	0.582241	2.33084	0.00380363
GDQS	NCD risk	Systolic BP (mmHg)	Estimated marginal mean	FFQ	Women	Total	Unadjusted	1604		114.347	112.755	115.94	114.772	112.988	116.557	116.412	114.601	118.224	115.566	113.776	117.356	118.218	116.446	119.991	1.34321	0.561976	2.12445	0.00196193
GDQS	NCD risk	Systolic BP (mmHg)	Estimated marginal mean	FFQ	Women	Total	Covariate-adjusted	1604		114.413	112.557	116.27	114.685	112.664	116.705	116.515	114.533	118.498	116.021	114.043	117.999	118.146	116.163	120.129	1.45901	0.688002	2.23001	0.00122479
GDQS	Nutrient adequacy	BMI <18.5 kg/m2	Odds ratio	24HR	Women	Rural	Unadjusted	1283	400	REF	REF	REF	0.805395	0.608128	1.06621	0.984777	0.730903	1.32551							0.95293	0.84654	1.07239	0.919484
GDQS	Nutrient adequacy	BMI <18.5 kg/m2	Odds ratio	24HR	Women	Rural	Covariate-adjusted	1283	400	REF	REF	REF	0.801696	0.603625	1.06428	0.994094	0.735332	1.34267							0.961453	0.852955	1.08348	0.969219
GDQS	Nutrient adequacy	BMI <18.5 kg/m2	Odds ratio	24HR	Women	Total	Unadjusted	1571	436	REF	REF	REF	0.881686	0.679172	1.14454	0.982051	0.742006	1.29811							0.957902	0.857573	1.06979	0.898925
GDQS	Nutrient adequacy	BMI <18.5 kg/m2	Odds ratio	24HR	Women	Total	Covariate-adjusted	1571	436	REF	REF	REF	0.835851	0.639167	1.09278	0.95129	0.712828	1.26789							0.944115	0.841473	1.05896	0.733756
GDQS	Nutrient adequacy	BMI <18.5 kg/m2	Odds ratio	FFQ	Men	Rural	Unadjusted	832	340	REF	REF	REF	0.966811	0.625201	1.49443	0.836551	0.542229	1.28888	1.41196	2.17	0.921226	0.78869	0.499908	1.24001	0.992918	0.864492	1.14019	0.851376
GDQS	Nutrient adequacy	BMI <18.5 kg/m2	Odds ratio	FFQ	Men	Rural	Covariate-adjusted	832	340	REF	REF	REF	1.01376	0.642682	1.59916	0.882546	0.560182	1.38927	1.48688	2.33413	0.950297	0.923203	0.571711	1.48806	1.04057	0.899496	1.2039	0.678916
GDQS	Nutrient adequacy	BMI <18.5 kg/m2	Odds ratio	FFQ	Men	Total	Unadjusted	965	354	REF	REF	REF	0.964118	0.637179	1.45828	0.880282	0.581708	1.33085	1.39576	0.932866	2.09382	0.903246	0.587706	1.3853	1.03277	0.905929	1.17742	0.730605
GDQS	Nutrient adequacy	BMI <18.5 kg/m2	Odds ratio	FFQ	Men	Total	Covariate-adjusted	965	354	REF	REF	REF	1.03999	0.667908	1.6198	0.929559	0.596945	1.447	1.51528	0.983374	2.34272	1.09503	0.689318	1.73933	1.09416	0.950772	1.25983	0.284069
GDQS	Nutrient adequacy	BMI <18.5 kg/m2	Odds ratio	FFQ	Women	Rural	Unadjusted	1311	397	REF	REF	REF	0.911424	0.642767	1.29273	0.787092	0.535993	1.15162	1.00506	1.44756	0.697403	0.688649	0.468991	1.00674	0.905899	0.804435	1.01949	0.131437
GDQS	Nutrient adequacy	BMI <18.5 kg/m2	Odds ratio	FFQ	Women	Rural	Covariate-adjusted	1311	397	REF	REF	REF	0.927185	0.651652	1.31966	0.779658	0.528675	1.14549	1.01881	1.47669	0.702513	0.70992	0.480698	1.04405	0.910096	0.80585	1.02714	0.177462
GDQS	Nutrient adequacy	BMI <18.5 kg/m2	Odds ratio	FFQ	Women	Total	Unadjusted	1596	435	REF	REF	REF	0.857143	0.614635	1.19202	0.766387	0.544786	1.07367	0.908032	0.652398	1.26088	0.614209	0.432846	0.866217	0.870793	0.778833	0.972899	0.0207581
GDQS	Nutrient adequacy	BMI <18.5 kg/m2	Odds ratio	FFQ	Women	Total	Covariate-adjusted	1596	435	REF	REF	REF	0.823337	0.585824	1.15391	0.761961	0.537338	1.07606	0.897069	0.63859	1.25723	0.633925	0.442563	0.902744	0.879285	0.78346	0.986126	0.0431141
GDQS	Nutrient adequacy	Ferritin (ng/mL)	Estimated marginal mean	24HR	Women	Rural	Unadjusted	627		47.7366	41.1529	54.3203	54.2797	47.9333	60.6261	51.8428	44.9394	58.7462							0.659692	-3.07775	4.39713	0.399194
GDQS	Nutrient adequacy	Ferritin (ng/mL)	Estimated marginal mean	24HR	Women	Rural	Covariate-adjusted	627		53.6983	44.7254	62.6713	57.5456	49.0358	66.0554	54.054	45.3269	62.7811							-0.735113	-4.4931	3.02288	0.942104
GDQS	Nutrient adequacy	Ferritin (ng/mL)	Estimated marginal mean	24HR	Women	Total	Unadjusted	762		50.9935	44.8103	57.1766	55.4214	49.5703	61.2725	55.1673	48.4538	61.8808							0.963696	-2.60884	4.53623	0.370373
GDQS	Nutrient adequacy	Ferritin (ng/mL)	Estimated marginal mean	24HR	Women	Total	Covariate-adjusted	762		59.8141	51.8585	67.7697	61.9517	54.5226	69.3809	62.2779	53.8712	70.6847							0.3994	-3.19326	3.99206	0.598686
GDQS	Nutrient adequacy	Ferritin (ng/mL)	Estimated marginal mean	FFQ	Men	Rural	Unadjusted	766		95.124	82.9274	107.321	91.8635	79.5879	104.139	92.9307	80.9249	104.936	89.8467	102.004	77.689	92.6772	79.7095	105.645	-0.767456	-6.21803	4.68311	0.732266
GDQS	Nutrient adequacy	Ferritin (ng/mL)	Estimated marginal mean	FFQ	Men	Rural	Covariate-adjusted	766		91.1671	75.6714	106.663	84.1022	68.4179	99.7866	84.9837	70.2014	99.766	82.1967	97.7038	66.6895	79.1277	63.3099	94.9455	-3.11814	-8.45139	2.21511	0.188753
GDQS	Nutrient adequacy	Ferritin (ng/mL)	Estimated marginal mean	FFQ	Men	Total	Unadjusted	869		98.2056	85.9874	110.424	99.3985	87.1803	111.617	100.161	88.2453	112.077	98.8316	86.7168	110.946	98.8732	85.9736	111.773	-0.212848	-5.67075	5.24505	0.969585
GDQS	Nutrient adequacy	Ferritin (ng/mL)	Estimated marginal mean	FFQ	Men	Total	Covariate-adjusted	869		110.797	95.1244	126.47	106.684	91.0134	122.355	107.714	92.6301	122.797	106.013	90.2972	121.728	100.882	84.6624	117.102	-2.9744	-8.21721	2.26842	0.28986
GDQS	Nutrient adequacy	Ferritin (ng/mL)	Estimated marginal mean	FFQ	Women	Rural	Unadjusted	651		48.484	39.9927	56.9753	57.9444	50.5475	65.3412	51.8467	42.6928	61.0007	51.8724	60.6764	43.0684	46.8047	38.0372	55.5723	-1.07194	-4.90664	2.76275	0.493599
GDQS	Nutrient adequacy	Ferritin (ng/mL)	Estimated marginal mean	FFQ	Women	Rural	Covariate-adjusted	651		53.488	43.1355	63.8405	62.5338	53.2167	71.8508	56.0727	45.2353	66.9102	55.2182	65.3431	45.0932	49.7739	39.6395	59.9082	-1.93536	-5.76784	1.89712	0.281689
GDQS	Nutrient adequacy	Ferritin (ng/mL)	Estimated marginal mean	FFQ	Women	Total	Unadjusted	782		53.9964	46.6076	61.3852	55.2624	47.3173	63.2075	53.4686	44.9749	61.9623	51.1754	42.8294	59.5213	56.9116	48.7601	65.0631	1.46329	-2.16034	5.08692	0.890619
GDQS	Nutrient adequacy	Ferritin (ng/mL)	Estimated marginal mean	FFQ	Women	Total	Covariate-adjusted	782		61.8315	52.8958	70.7672	63.0915	53.6777	72.5053	60.1465	50.4079	69.885	57.9635	48.5532	67.3737	61.5116	52.1105	70.9128	0.29825	-3.33045	3.92695	0.648067
GDQS	Nutrient adequacy	Low ferritin	Odds ratio	24HR	Women	Rural	Unadjusted	627	151	REF	REF	REF	0.294416	0.179269	0.473298	0.748201	0.485934	1.14691							0.885468	0.738018	1.06015	0.184818
GDQS	Nutrient adequacy	Low ferritin	Odds ratio	24HR	Women	Rural	Covariate-adjusted	627	151	REF	REF	REF	0.310361	0.183749	0.513311	0.921233	0.581017	1.45953							0.960964	0.792424	1.16418	0.726549
GDQS	Nutrient adequacy	Low ferritin	Odds ratio	24HR	Women	Total	Unadjusted	762	167	REF	REF	REF	0.348048	0.222002	0.537265	0.838848	0.557626	1.25685							0.946737	0.797305	1.1231	0.395975
GDQS	Nutrient adequacy	Low ferritin	Odds ratio	24HR	Women	Total	Covariate-adjusted	762	167	REF	REF	REF	0.371105	0.231606	0.585988	0.950521	0.615981	1.46451							0.984628	0.820309	1.18127	0.81807
GDQS	Nutrient adequacy	Low ferritin	Odds ratio	FFQ	Men	Rural	Unadjusted	766	74	REF	REF	REF	1.3913	0.638154	3.10953	1.60563	0.760054	3.51732	0.90411	2.12722	0.380747	1.57377	0.720207	3.52523	1.15724	0.912722	1.46713	0.597275
GDQS	Nutrient adequacy	Low ferritin	Odds ratio	FFQ	Men	Rural	Covariate-adjusted	766	74	REF	REF	REF	1.71285	0.759373	3.96568	1.95342	0.895016	4.4203	1.16146	2.82048	0.475967	2.32662	1.02339	5.44198	1.30874	1.01869	1.68668	0.169392
GDQS	Nutrient adequacy	Low ferritin	Odds ratio	FFQ	Men	Total	Unadjusted	869	75	REF	REF	REF	1.36688	0.629678	3.04245	1.56414	0.743853	3.41196	0.894711	0.378152	2.09735	1.6494	0.76706	3.65231	1.19219	0.942152	1.50853	0.515505
GDQS	Nutrient adequacy	Low ferritin	Odds ratio	FFQ	Men	Total	Covariate-adjusted	869	75	REF	REF	REF	1.70971	0.761084	3.9418	1.92528	0.885213	4.34223	1.14969	0.472313	2.78398	2.48072	1.106	5.7474	1.34442	1.05065	1.72619	0.128868
GDQS	Nutrient adequacy	Low ferritin	Odds ratio	FFQ	Women	Rural	Unadjusted	651	156	REF	REF	REF	0.576629	0.340856	0.971079	0.500813	0.270417	0.906398	0.683999	1.19185	0.388796	0.676564	0.384717	1.17838	0.904617	0.752227	1.086	0.337328
GDQS	Nutrient adequacy	Low ferritin	Odds ratio	FFQ	Women	Rural	Covariate-adjusted	651	156	REF	REF	REF	0.556312	0.319444	0.963707	0.494112	0.260138	0.918612	0.780712	1.40379	0.43118	0.763646	0.420986	1.37541	0.960388	0.789658	1.16701	0.766615
GDQS	Nutrient adequacy	Low ferritin	Odds ratio	FFQ	Women	Total	Unadjusted	782	173	REF	REF	REF	0.852437	0.51624	1.39894	0.669653	0.386433	1.14075	0.865122	0.516562	1.4368	0.752242	0.44642	1.25406	0.888656	0.747846	1.05435	0.349372
GDQS	Nutrient adequacy	Low ferritin	Odds ratio	FFQ	Women	Total	Covariate-adjusted	782	173	REF	REF	REF	0.837962	0.494049	1.41308	0.694409	0.392506	1.20968	0.959976	0.560789	1.6331	0.873393	0.505578	1.4966	0.944837	0.787774	1.13216	0.828606
GDQS	Nutrient adequacy	Hemoglobin (g/dL)	Estimated marginal mean	24HR	Women	Rural	Unadjusted	1201		12.872	12.7292	13.0148	13.1575	13.0219	13.293	13.111	12.9539	13.2681							0.0723902	-0.0107795	0.15556	0.0275534
GDQS	Nutrient adequacy	Hemoglobin (g/dL)	Estimated marginal mean	24HR	Women	Rural	Covariate-adjusted	1201		13.2343	13.0522	13.4164	13.4908	13.3186	13.6629	13.3948	13.208	13.5816							0.0403235	-0.0418067	0.122454	0.133999
GDQS	Nutrient adequacy	Hemoglobin (g/dL)	Estimated marginal mean	24HR	Women	Total	Unadjusted	1474		12.9992	12.8751	13.1233	13.1815	13.0624	13.3006	13.1548	13.0159	13.2937							0.0487236	-0.0241969	0.121644	0.101796
GDQS	Nutrient adequacy	Hemoglobin (g/dL)	Estimated marginal mean	24HR	Women	Total	Covariate-adjusted	1474		13.2532	13.1	13.4064	13.4292	13.2814	13.577	13.363	13.1973	13.5287							0.0336124	-0.0385654	0.10579	0.243426
GDQS	Nutrient adequacy	Hemoglobin (g/dL)	Estimated marginal mean	FFQ	Men	Rural	Unadjusted	765		14.7908	14.5293	15.0523	14.6613	14.4048	14.9179	14.7334	14.4808	14.986	14.9124	15.1747	14.6501	15.0568	14.7754	15.3382	0.123765	0.00458896	0.24294	0.0718084
GDQS	Nutrient adequacy	Hemoglobin (g/dL)	Estimated marginal mean	FFQ	Men	Rural	Covariate-adjusted	765		14.747	14.4122	15.0818	14.6239	14.2858	14.962	14.6623	14.3406	14.9841	14.8395	15.1775	14.5016	14.8854	14.5351	15.2358	0.0859321	-0.0308376	0.202702	0.24801
GDQS	Nutrient adequacy	Hemoglobin (g/dL)	Estimated marginal mean	FFQ	Men	Total	Unadjusted	883		14.8653	14.6256	15.1051	14.7678	14.5346	15.0009	14.7761	14.5455	15.0068	15.0227	14.7856	15.2597	15.038	14.7833	15.2928	0.100849	-0.00778738	0.209485	0.129136
GDQS	Nutrient adequacy	Hemoglobin (g/dL)	Estimated marginal mean	FFQ	Men	Total	Covariate-adjusted	883		14.9394	14.6327	15.2461	14.8368	14.5352	15.1385	14.8141	14.5168	15.1114	15.0488	14.744	15.3535	14.969	14.6472	15.2908	0.0586876	-0.0476283	0.165004	0.483903
GDQS	Nutrient adequacy	Hemoglobin (g/dL)	Estimated marginal mean	FFQ	Women	Rural	Unadjusted	1217		12.8183	12.6387	12.998	13.1208	12.955	13.2867	13.0053	12.8105	13.2	13.1631	13.3461	12.9801	13.1572	12.9699	13.3446	0.0940443	0.0127288	0.17536	0.0142282
GDQS	Nutrient adequacy	Hemoglobin (g/dL)	Estimated marginal mean	FFQ	Women	Rural	Covariate-adjusted	1217		13.1417	12.9294	13.354	13.4384	13.2422	13.6346	13.2996	13.0806	13.5186	13.4217	13.6265	13.2169	13.4108	13.201	13.6206	0.063077	-0.0181575	0.144312	0.0746774
GDQS	Nutrient adequacy	Hemoglobin (g/dL)	Estimated marginal mean	FFQ	Women	Total	Unadjusted	1485		12.9598	12.8133	13.1063	13.0806	12.9177	13.2435	13.1815	13.0135	13.3495	13.2124	13.05	13.3748	13.2389	13.0751	13.4027	0.108132	0.0364352	0.179829	0.00648432
GDQS	Nutrient adequacy	Hemoglobin (g/dL)	Estimated marginal mean	FFQ	Women	Total	Covariate-adjusted	1485		13.2085	13.0374	13.3795	13.3552	13.1701	13.5402	13.4003	13.2157	13.585	13.4259	13.2452	13.6067	13.4396	13.2553	13.6239	0.0828423	0.011509	0.154176	0.034277
GDQS	Nutrient adequacy	Anemia	Odds ratio	24HR	Women	Rural	Unadjusted	1201	229	REF	REF	REF	0.543658	0.386974	0.760144	0.557625	0.38459	0.801128							0.814472	0.704173	0.940867	0.00177839
GDQS	Nutrient adequacy	Anemia	Odds ratio	24HR	Women	Rural	Covariate-adjusted	1201	229	REF	REF	REF	0.552611	0.389648	0.780095	0.612871	0.418898	0.889316							0.849303	0.731143	0.985579	0.0106687
GDQS	Nutrient adequacy	Anemia	Odds ratio	24HR	Women	Total	Unadjusted	1474	255	REF	REF	REF	0.63535	0.4638	0.867555	0.602256	0.423874	0.848491							0.837847	0.731396	0.958988	0.0041247
GDQS	Nutrient adequacy	Anemia	Odds ratio	24HR	Women	Total	Covariate-adjusted	1474	255	REF	REF	REF	0.627067	0.454019	0.863354	0.635889	0.444067	0.9035							0.850229	0.738512	0.978032	0.0123406
GDQS	Nutrient adequacy	Anemia	Odds ratio	FFQ	Men	Rural	Unadjusted	765	77	REF	REF	REF	0.957447	0.483714	1.89505	0.870032	0.435461	1.7323	0.715638	1.47734	0.339141	0.394737	0.149881	0.931691	0.788884	0.615868	1.00565	0.0299928
GDQS	Nutrient adequacy	Anemia	Odds ratio	FFQ	Men	Rural	Covariate-adjusted	765	77	REF	REF	REF	0.950931	0.473548	1.91043	0.904552	0.444849	1.83414	0.720473	1.51024	0.336615	0.455634	0.170606	1.09578	0.819536	0.635044	1.05319	0.0666533
GDQS	Nutrient adequacy	Anemia	Odds ratio	FFQ	Men	Total	Unadjusted	883	80	REF	REF	REF	0.887048	0.453495	1.72971	0.866176	0.442997	1.68831	0.708841	0.345086	1.42774	0.366554	0.140323	0.854537	0.77627	0.609226	0.984542	0.022442
GDQS	Nutrient adequacy	Anemia	Odds ratio	FFQ	Men	Total	Covariate-adjusted	883	80	REF	REF	REF	0.90417	0.45472	1.79338	0.911417	0.456971	1.81326	0.73253	0.351042	1.50084	0.43055	0.162335	1.02455	0.813524	0.63476	1.03837	0.0572238
GDQS	Nutrient adequacy	Anemia	Odds ratio	FFQ	Women	Rural	Unadjusted	1217	228	REF	REF	REF	0.651434	0.427715	0.988614	0.761859	0.486155	1.18521	0.634791	0.985872	0.405356	0.518789	0.321894	0.823904	0.822849	0.71056	0.951522	0.0117097
GDQS	Nutrient adequacy	Anemia	Odds ratio	FFQ	Women	Rural	Covariate-adjusted	1217	228	REF	REF	REF	0.633472	0.411889	0.970531	0.778446	0.491791	1.22364	0.686257	1.0792	0.433004	0.572637	0.351342	0.920549	0.85988	0.739068	0.999064	0.0577468
GDQS	Nutrient adequacy	Anemia	Odds ratio	FFQ	Women	Total	Unadjusted	1485	254	REF	REF	REF	0.812318	0.546218	1.20067	0.695398	0.457307	1.04641	0.694932	0.461285	1.03761	0.549915	0.355181	0.838793	0.809405	0.705196	0.927795	0.00584451
GDQS	Nutrient adequacy	Anemia	Odds ratio	FFQ	Women	Total	Covariate-adjusted	1485	254	REF	REF	REF	0.777996	0.518369	1.16044	0.721255	0.470814	1.09386	0.727441	0.478805	1.09582	0.593824	0.38038	0.913988	0.83895	0.728183	0.965329	0.0268103
GDQS	Nutrient adequacy	Low MUAC	Odds ratio	24HR	Women	Rural	Unadjusted	1283	650	REF	REF	REF	0.804173	0.620395	1.04175	0.978877	0.73993	1.29506							0.945114	0.846826	1.05442	0.881102
GDQS	Nutrient adequacy	Low MUAC	Odds ratio	24HR	Women	Rural	Covariate-adjusted	1283	650	REF	REF	REF	0.796565	0.611122	1.03756	0.984421	0.739613	1.31039							0.953586	0.85239	1.06635	0.914262
GDQS	Nutrient adequacy	Low MUAC	Odds ratio	24HR	Women	Total	Unadjusted	1571	727	REF	REF	REF	0.878672	0.695356	1.11006	0.961425	0.746367	1.23816							0.959299	0.868509	1.05936	0.76055
GDQS	Nutrient adequacy	Low MUAC	Odds ratio	24HR	Women	Total	Covariate-adjusted	1571	727	REF	REF	REF	0.821006	0.642793	1.04802	0.918264	0.704649	1.19614							0.941885	0.848526	1.04512	0.527437
GDQS	Nutrient adequacy	Low MUAC	Odds ratio	FFQ	Men	Rural	Unadjusted	832	533	REF	REF	REF	1.24935	0.799271	1.95787	1.03175	0.667801	1.59408	1.08833	1.69003	0.701388	1.18954	0.752792	1.88565	1.05271	0.913643	1.2138	0.688055
GDQS	Nutrient adequacy	Low MUAC	Odds ratio	FFQ	Men	Rural	Covariate-adjusted	832	533	REF	REF	REF	1.27801	0.807454	2.02843	1.0435	0.667198	1.63224	1.09218	1.7182	0.694796	1.35365	0.842661	2.18406	1.09203	0.943598	1.26499	0.405087
GDQS	Nutrient adequacy	Low MUAC	Odds ratio	FFQ	Men	Total	Unadjusted	965	566	REF	REF	REF	1.19725	0.801297	1.79122	1.06731	0.717602	1.58803	1.18727	0.796331	1.77219	1.2442	0.822285	1.88689	1.07138	0.9424	1.21885	0.362453
GDQS	Nutrient adequacy	Low MUAC	Odds ratio	FFQ	Men	Total	Covariate-adjusted	965	566	REF	REF	REF	1.28226	0.834514	1.97429	1.07817	0.706062	1.64715	1.23524	0.806408	1.89499	1.51212	0.966264	2.37648	1.1298	0.984648	1.29768	0.119991
GDQS	Nutrient adequacy	Low MUAC	Odds ratio	FFQ	Women	Rural	Unadjusted	1311	663	REF	REF	REF	0.776433	0.55877	1.07739	0.63797	0.447743	0.907011	0.806348	1.13902	0.570304	0.565059	0.39846	0.799038	0.832905	0.745974	0.929016	0.0050306
GDQS	Nutrient adequacy	Low MUAC	Odds ratio	FFQ	Women	Rural	Covariate-adjusted	1311	663	REF	REF	REF	0.813933	0.582779	1.13548	0.632729	0.441438	0.904791	0.828901	1.18007	0.581789	0.579525	0.405702	0.825571	0.831855	0.742877	0.930513	0.00783156
GDQS	Nutrient adequacy	Low MUAC	Odds ratio	FFQ	Women	Total	Unadjusted	1596	741	REF	REF	REF	0.873942	0.64653	1.18078	0.659651	0.485316	0.894906	0.850892	0.629047	1.15028	0.596952	0.440021	0.807971	0.838011	0.758146	0.925532	0.00247801
GDQS	Nutrient adequacy	Low MUAC	Odds ratio	FFQ	Women	Total	Covariate-adjusted	1596	741	REF	REF	REF	0.866811	0.634447	1.1837	0.655452	0.476957	0.898999	0.850833	0.621665	1.1638	0.613139	0.446377	0.84038	0.84093	0.757645	0.932622	0.00624669
GDQS	Nutrient adequacy	Overall nutrient adequacy (FFQ) (energy-adjusted)	Estimated marginal mean	FFQ	Men	Rural	Unadjusted	840		3.34608	3.13925	3.55292	3.99508	3.78577	4.2044	4.12174	3.91846	4.32501	4.28597	4.49219	4.07974	4.63528	4.41435	4.85621	0.413792	0.320355	0.507228	2.68e-16
GDQS	Nutrient adequacy	Overall nutrient adequacy (FFQ) (energy-adjusted)	Estimated marginal mean	FFQ	Men	Rural	Covariate-adjusted	840		3.56685	3.29729	3.83642	4.22335	3.94774	4.49897	4.29657	4.03691	4.55623	4.5132	4.78328	4.24311	4.81177	4.53454	5.08899	0.401718	0.307669	0.495767	3e-15
GDQS	Nutrient adequacy	Overall nutrient adequacy (FFQ) (energy-adjusted)	Estimated marginal mean	FFQ	Men	Total	Unadjusted	976		3.47028	3.27634	3.66422	4.08672	3.89229	4.28115	4.27563	4.08412	4.46714	4.39932	4.20685	4.59179	4.78189	4.57606	4.98772	0.420941	0.333553	0.508328	3.10909e-19
GDQS	Nutrient adequacy	Overall nutrient adequacy (FFQ) (energy-adjusted)	Estimated marginal mean	FFQ	Men	Total	Covariate-adjusted	976		3.81739	3.56668	4.0681	4.42817	4.17556	4.68078	4.5855	4.33772	4.83328	4.74489	4.49397	4.9958	5.08844	4.82632	5.35056	0.411039	0.323737	0.498341	2.34149e-18
GDQS	Nutrient adequacy	Overall nutrient adequacy (FFQ) (energy-adjusted)	Estimated marginal mean	FFQ	Women	Rural	Unadjusted	1317		4.06735	3.90228	4.23242	4.34898	4.19411	4.50385	4.37303	4.1943	4.55177	4.64381	4.81599	4.47163	5.04979	4.87692	5.22267	0.312097	0.236725	0.387469	1.9e-16
GDQS	Nutrient adequacy	Overall nutrient adequacy (FFQ) (energy-adjusted)	Estimated marginal mean	FFQ	Women	Rural	Covariate-adjusted	1317		3.96004	3.76198	4.1581	4.22246	4.03756	4.40735	4.26513	4.06134	4.46892	4.51194	4.70498	4.3189	4.92701	4.73086	5.12315	0.305187	0.229479	0.380895	6.66e-16
GDQS	Nutrient adequacy	Overall nutrient adequacy (FFQ) (energy-adjusted)	Estimated marginal mean	FFQ	Women	Total	Unadjusted	1604		4.26479	4.12641	4.40318	4.4514	4.29633	4.60648	4.58714	4.42973	4.74455	4.85416	4.69857	5.00974	5.1725	5.01844	5.32657	0.326727	0.258885	0.394569	5.68978e-20
GDQS	Nutrient adequacy	Overall nutrient adequacy (FFQ) (energy-adjusted)	Estimated marginal mean	FFQ	Women	Total	Covariate-adjusted	1604		4.32508	4.16242	4.48773	4.5304	4.35338	4.70742	4.64187	4.46818	4.81555	4.91037	4.73707	5.08366	5.21876	5.04503	5.39249	0.319053	0.251483	0.386623	2.58257e-19
GDQS	Nutrient adequacy	Overall nutrient adequacy (24HR) (energy-adjusted)	Estimated marginal mean	24HR	Women	Rural	Unadjusted	1298		58.9349	58.272	59.5978	58.0446	57.4208	58.6684	60.1344	59.4084	60.8604							0.569472	0.183217	0.955726	0.0169341
GDQS	Nutrient adequacy	Overall nutrient adequacy (24HR) (energy-adjusted)	Estimated marginal mean	24HR	Women	Rural	Covariate-adjusted	1298		57.9155	57.0662	58.7648	57.2073	56.4027	58.0118	59.3515	58.478	60.2251							0.652081	0.268559	1.0356	0.00404197
GDQS	Nutrient adequacy	Overall nutrient adequacy (24HR) (energy-adjusted)	Estimated marginal mean	24HR	Women	Total	Unadjusted	1593		58.6983	58.1106	59.2859	57.9276	57.3703	58.485	60.0667	59.4145	60.7189							0.542835	0.197696	0.887974	0.00228725
GDQS	Nutrient adequacy	Overall nutrient adequacy (24HR) (energy-adjusted)	Estimated marginal mean	24HR	Women	Total	Covariate-adjusted	1593		57.7646	57.0353	58.4939	57.0789	56.3792	57.7786	59.2557	58.4724	60.0391							0.568495	0.224729	0.912261	0.000848179
GDQS	Nutrient adequacy	Overall nutrient adequacy <4 (FFQ) (energy-adjusted)	Odds ratio	FFQ	Men	Rural	Unadjusted	840	294	REF	REF	REF	0.531969	0.343512	0.819645	0.438531	0.283141	0.674767	0.321353	0.502306	0.203436	0.222734	0.13393	0.362975	0.610298	0.521456	0.710834	3.5e-10
GDQS	Nutrient adequacy	Overall nutrient adequacy <4 (FFQ) (energy-adjusted)	Odds ratio	FFQ	Men	Rural	Covariate-adjusted	840	294	REF	REF	REF	0.515739	0.330249	0.80108	0.456778	0.292507	0.708909	0.313297	0.493405	0.196823	0.22716	0.135225	0.374059	0.615106	0.52429	0.718243	1.17e-09
GDQS	Nutrient adequacy	Overall nutrient adequacy <4 (FFQ) (energy-adjusted)	Odds ratio	FFQ	Men	Total	Unadjusted	976	309	REF	REF	REF	0.459527	0.304059	0.690442	0.419546	0.277426	0.630362	0.307261	0.199292	0.468811	0.220139	0.135935	0.349573	0.6088	0.524193	0.704029	1.03039e-10
GDQS	Nutrient adequacy	Overall nutrient adequacy <4 (FFQ) (energy-adjusted)	Odds ratio	FFQ	Men	Total	Covariate-adjusted	976	309	REF	REF	REF	0.447405	0.292079	0.681138	0.428115	0.279508	0.651577	0.295554	0.189441	0.456232	0.219273	0.133424	0.353511	0.610276	0.523564	0.708226	2.68096e-10
GDQS	Nutrient adequacy	Overall nutrient adequacy <4 (FFQ) (energy-adjusted)	Odds ratio	FFQ	Women	Rural	Unadjusted	1317	362	REF	REF	REF	0.715509	0.508814	1.00486	0.557462	0.38089	0.811078	0.472236	0.687201	0.32224	0.205791	0.129123	0.319793	0.63367	0.55615	0.719986	8.07e-13
GDQS	Nutrient adequacy	Overall nutrient adequacy <4 (FFQ) (energy-adjusted)	Odds ratio	FFQ	Women	Rural	Covariate-adjusted	1317	362	REF	REF	REF	0.736699	0.521691	1.03909	0.562245	0.382279	0.82204	0.491807	0.720411	0.333481	0.211372	0.131937	0.330322	0.641565	0.561645	0.730789	4.43e-12
GDQS	Nutrient adequacy	Overall nutrient adequacy <4 (FFQ) (energy-adjusted)	Odds ratio	FFQ	Women	Total	Unadjusted	1604	402	REF	REF	REF	0.754944	0.546149	1.04043	0.581172	0.4137	0.811766	0.475411	0.334949	0.669476	0.234114	0.154256	0.347667	0.636939	0.564197	0.717419	1.28972e-13
GDQS	Nutrient adequacy	Overall nutrient adequacy <4 (FFQ) (energy-adjusted)	Odds ratio	FFQ	Women	Total	Covariate-adjusted	1604	402	REF	REF	REF	0.731597	0.525892	1.01462	0.588079	0.416307	0.826068	0.478979	0.335273	0.679017	0.239535	0.156945	0.357903	0.645283	0.570067	0.728722	1.208e-12
GDQS	Nutrient adequacy	Overall nutrient adequacy <50% (24HR) (energy-adjusted)	Odds ratio	24HR	Women	Rural	Unadjusted	1298	151	REF	REF	REF	1.05902	0.729564	1.54171	0.411379	0.242026	0.676043							0.741371	0.623994	0.879532	0.000660241
GDQS	Nutrient adequacy	Overall nutrient adequacy <50% (24HR) (energy-adjusted)	Odds ratio	24HR	Women	Rural	Covariate-adjusted	1298	151	REF	REF	REF	1.02824	0.702773	1.5082	0.394353	0.230282	0.65323							0.72622	0.608853	0.864646	0.000441
GDQS	Nutrient adequacy	Overall nutrient adequacy <50% (24HR) (energy-adjusted)	Odds ratio	24HR	Women	Total	Unadjusted	1593	211	REF	REF	REF	1.02056	0.741425	1.40683	0.427157	0.274757	0.649342							0.758629	0.6549	0.877812	0.000100638
GDQS	Nutrient adequacy	Overall nutrient adequacy <50% (24HR) (energy-adjusted)	Odds ratio	24HR	Women	Total	Covariate-adjusted	1593	211	REF	REF	REF	1.02183	0.737893	1.41702	0.422337	0.270304	0.645498							0.75999	0.654667	0.881095	9.88309e-05
GDQS	Nutrient adequacy	Serum B12 (pmol/L)	Estimated marginal mean	24HR	Women	Rural	Unadjusted	1298		345.571	319.071	372.071	330.53	304.864	356.196	336.151	308.305	363.997							-1.67762	-16.6983	13.343	0.631188
GDQS	Nutrient adequacy	Serum B12 (pmol/L)	Estimated marginal mean	24HR	Women	Rural	Covariate-adjusted	1298		357.645	320.929	394.362	342.025	307.142	376.907	346.821	311.065	382.577							-1.73313	-17.061	13.5947	0.588573
GDQS	Nutrient adequacy	Serum B12 (pmol/L)	Estimated marginal mean	24HR	Women	Total	Unadjusted	1593		340.722	317.142	364.302	333.027	310.627	355.427	330.014	304.371	355.656							-2.10409	-15.7175	11.5094	0.547036
GDQS	Nutrient adequacy	Serum B12 (pmol/L)	Estimated marginal mean	24HR	Women	Total	Covariate-adjusted	1593		347.683	316.794	378.571	338.998	310.116	367.88	334.488	301.812	367.165							-2.75746	-16.6757	11.1608	0.467477
GDQS	Nutrient adequacy	Serum B12 (pmol/L)	Estimated marginal mean	FFQ	Men	Rural	Unadjusted	840		321.058	289.114	353.001	311	278.745	343.255	332.292	300.848	363.736	358.848	390.589	327.107	347.101	313.138	381.065	15.896	1.62037	30.1717	0.0591763
GDQS	Nutrient adequacy	Serum B12 (pmol/L)	Estimated marginal mean	FFQ	Men	Rural	Covariate-adjusted	840		308.013	265.977	350.049	295.419	252.746	338.093	317.101	277.007	357.194	343.879	385.928	301.83	331.205	288.297	374.113	15.6389	1.17034	30.1075	0.0772474
GDQS	Nutrient adequacy	Serum B12 (pmol/L)	Estimated marginal mean	FFQ	Men	Total	Unadjusted	976		317.597	288.488	346.706	311.566	282.374	340.758	333.772	305.303	362.241	354.183	325.4	382.967	347.325	316.505	378.145	15.9649	2.93871	28.991	0.0339289
GDQS	Nutrient adequacy	Serum B12 (pmol/L)	Estimated marginal mean	FFQ	Men	Total	Covariate-adjusted	976		302.093	262.822	341.365	293.648	254.462	332.834	314.901	277.001	352.802	336.566	297.167	375.964	329.026	288.259	369.792	15.487	2.27908	28.6949	0.047396
GDQS	Nutrient adequacy	Serum B12 (pmol/L)	Estimated marginal mean	FFQ	Women	Rural	Unadjusted	1317		352.578	316.945	388.211	313.053	281.773	344.333	374.883	336.172	413.594	346.058	383.289	308.828	339.377	302.453	376.301	-0.207203	-16.4102	15.9958	0.9093
GDQS	Nutrient adequacy	Serum B12 (pmol/L)	Estimated marginal mean	FFQ	Women	Rural	Covariate-adjusted	1317		368.557	324.457	412.658	331.889	292.036	371.743	389.333	342.974	435.692	360.101	403.419	316.784	355.649	312.364	398.933	-0.397913	-16.7695	15.9737	0.967241
GDQS	Nutrient adequacy	Serum B12 (pmol/L)	Estimated marginal mean	FFQ	Women	Total	Unadjusted	1604		330.277	301.444	359.11	319.488	288.316	350.659	367.893	334.57	401.216	334.49	301.746	367.233	340.307	308.431	372.183	1.44019	-12.7849	15.6653	0.479428
GDQS	Nutrient adequacy	Serum B12 (pmol/L)	Estimated marginal mean	FFQ	Women	Total	Covariate-adjusted	1604		335.615	300.374	370.856	322.279	285.06	359.498	373.279	334.775	411.784	337.277	300.065	374.49	345.782	308.648	382.916	1.78718	-12.5767	16.1511	0.478267
GDQS	Nutrient adequacy	Serum B12 deficiency	Odds ratio	24HR	Women	Rural	Unadjusted	1298	285	REF	REF	REF	0.980789	0.671659	1.43232	1.30435	0.881608	1.93281							1.11326	0.954752	1.29986	0.184203
GDQS	Nutrient adequacy	Serum B12 deficiency	Odds ratio	24HR	Women	Rural	Covariate-adjusted	1298	285	REF	REF	REF	0.982599	0.664527	1.45314	1.33724	0.892432	2.0079							1.12375	0.958898	1.31895	0.159688
GDQS	Nutrient adequacy	Serum B12 deficiency	Odds ratio	24HR	Women	Total	Unadjusted	1593	345	REF	REF	REF	1.04348	0.743487	1.46521	1.2973	0.90396	1.86396							1.10245	0.956931	1.2714	0.158277
GDQS	Nutrient adequacy	Serum B12 deficiency	Odds ratio	24HR	Women	Total	Covariate-adjusted	1593	345	REF	REF	REF	1.06703	0.754172	1.51079	1.36055	0.938584	1.97562							1.11895	0.967426	1.2958	0.104619
GDQS	Nutrient adequacy	Serum B12 deficiency	Odds ratio	FFQ	Men	Rural	Unadjusted	840	347	REF	REF	REF	0.887143	0.566644	1.38745	0.873708	0.561154	1.35893	0.859091	1.33912	0.550454	0.855584	0.539415	1.3547	0.934911	0.811206	1.07668	0.509647
GDQS	Nutrient adequacy	Serum B12 deficiency	Odds ratio	FFQ	Men	Rural	Covariate-adjusted	840	347	REF	REF	REF	0.883631	0.558615	1.39611	0.893378	0.568138	1.40363	0.85886	1.35215	0.544783	0.866711	0.539557	1.38999	0.935949	0.809051	1.08196	0.556776
GDQS	Nutrient adequacy	Serum B12 deficiency	Odds ratio	FFQ	Men	Total	Unadjusted	976	394	REF	REF	REF	0.842105	0.553157	1.28036	0.769231	0.507276	1.16433	0.764706	0.503079	1.16015	0.764045	0.495027	1.17646	0.907119	0.793196	1.03644	0.195442
GDQS	Nutrient adequacy	Serum B12 deficiency	Odds ratio	FFQ	Men	Total	Covariate-adjusted	976	394	REF	REF	REF	0.852256	0.555445	1.30611	0.787194	0.514737	1.2019	0.759183	0.495205	1.16142	0.770109	0.493296	1.19944	0.906423	0.7899	1.03912	0.204024
GDQS	Nutrient adequacy	Serum B12 deficiency	Odds ratio	FFQ	Women	Rural	Unadjusted	1317	295	REF	REF	REF	1.30818	0.826138	2.07915	0.930633	0.553649	1.56045	1.37675	2.27471	0.835812	1.4717	0.895822	2.42702	1.12509	0.96226	1.31715	0.142024
GDQS	Nutrient adequacy	Serum B12 deficiency	Odds ratio	FFQ	Women	Rural	Covariate-adjusted	1317	295	REF	REF	REF	1.29376	0.808975	2.07636	0.950795	0.56021	1.61016	1.44713	2.42109	0.868113	1.48771	0.893927	2.48542	1.13625	0.96694	1.33714	0.11608
GDQS	Nutrient adequacy	Serum B12 deficiency	Odds ratio	FFQ	Women	Total	Unadjusted	1604	355	REF	REF	REF	1.07443	0.702502	1.64338	0.853659	0.5461	1.33046	1.33459	0.86405	2.06534	1.07993	0.702436	1.66024	1.06919	0.927666	1.23302	0.453994
GDQS	Nutrient adequacy	Serum B12 deficiency	Odds ratio	FFQ	Women	Total	Covariate-adjusted	1604	355	REF	REF	REF	1.08989	0.706927	1.68068	0.863035	0.548785	1.35338	1.37957	0.886167	2.15258	1.09564	0.705954	1.7005	1.07738	0.931617	1.2468	0.407562
GDQS	Nutrient adequacy	Serum folate (ng/mL)	Estimated marginal mean	24HR	Women	Rural	Unadjusted	1298		3.9717	3.41737	4.52602	4.268	3.72993	4.80607	3.79948	3.217	4.38196							0.00496016	-0.30945	0.31937	0.674789
GDQS	Nutrient adequacy	Serum folate (ng/mL)	Estimated marginal mean	24HR	Women	Rural	Covariate-adjusted	1298		4.04411	3.27291	4.81531	4.1938	3.45729	4.93031	3.70019	2.94926	4.45111							-0.0487535	-0.370214	0.272707	0.412302
GDQS	Nutrient adequacy	Serum folate (ng/mL)	Estimated marginal mean	24HR	Women	Total	Unadjusted	1593		4.16718	3.6911	4.64326	4.26993	3.81688	4.72298	3.98311	3.46537	4.50084							0.00870774	-0.266222	0.283638	0.608133
GDQS	Nutrient adequacy	Serum folate (ng/mL)	Estimated marginal mean	24HR	Women	Total	Covariate-adjusted	1593		4.53946	3.91767	5.16125	4.56358	3.98033	5.14683	4.28648	3.62881	4.94416							-0.00517725	-0.285283	0.274928	0.488705
GDQS	Nutrient adequacy	Serum folate (ng/mL)	Estimated marginal mean	FFQ	Men	Rural	Unadjusted	840		3.21346	2.76136	3.66556	3.45294	2.99643	3.90946	3.8205	3.37547	4.26552	3.72722	4.17645	3.27798	3.81304	3.33236	4.29373	0.251257	0.0494091	0.453105	0.0493628
GDQS	Nutrient adequacy	Serum folate (ng/mL)	Estimated marginal mean	FFQ	Men	Rural	Covariate-adjusted	840		3.32598	2.73478	3.91717	3.50518	2.90502	4.10534	3.82829	3.26441	4.39217	3.7677	4.35908	3.17632	3.80755	3.2041	4.41101	0.221356	0.0181062	0.424607	0.104414
GDQS	Nutrient adequacy	Serum folate (ng/mL)	Estimated marginal mean	FFQ	Men	Total	Unadjusted	976		3.29716	2.88399	3.71033	3.63143	3.21708	4.04578	3.86413	3.46004	4.26822	3.82778	3.41922	4.23634	4.01592	3.57846	4.45338	0.268549	0.0838343	0.453264	0.0168049
GDQS	Nutrient adequacy	Serum folate (ng/mL)	Estimated marginal mean	FFQ	Men	Total	Covariate-adjusted	976		3.63043	3.07922	4.18164	3.90064	3.35063	4.45065	4.11037	3.5784	4.64234	4.07187	3.51888	4.62487	4.23486	3.66266	4.80706	0.237743	0.0525673	0.422919	0.0439803
GDQS	Nutrient adequacy	Serum folate (ng/mL)	Estimated marginal mean	FFQ	Women	Rural	Unadjusted	1317		3.56538	2.89476	4.23601	3.35824	2.77179	3.94468	3.89009	3.16434	4.61584	4.72917	5.42717	4.03116	4.62131	3.92905	5.31357	0.495481	0.191995	0.798967	0.00143542
GDQS	Nutrient adequacy	Serum folate (ng/mL)	Estimated marginal mean	FFQ	Women	Rural	Covariate-adjusted	1317		3.55765	2.71728	4.39803	3.38122	2.62631	4.13613	3.8163	2.93867	4.69393	4.6649	5.48494	3.84485	4.556	3.73654	5.37546	0.47189	0.162569	0.781212	0.00306548
GDQS	Nutrient adequacy	Serum folate (ng/mL)	Estimated marginal mean	FFQ	Women	Total	Unadjusted	1604		3.62366	3.08862	4.15869	3.54	2.96313	4.11687	3.90357	3.28687	4.52027	4.84414	4.23816	5.45011	4.83399	4.24407	5.42391	0.512727	0.249227	0.776228	5.45627e-05
GDQS	Nutrient adequacy	Serum folate (ng/mL)	Estimated marginal mean	FFQ	Women	Total	Covariate-adjusted	1604		3.97671	3.31933	4.63409	3.93317	3.24099	4.62535	4.16339	3.44734	4.87944	5.14493	4.45297	5.83689	5.1062	4.41559	5.79682	0.477676	0.210546	0.744805	0.000192987
GDQS	Nutrient adequacy	Folate deficiency	Odds ratio	24HR	Women	Rural	Unadjusted	1298	427	REF	REF	REF	0.75412	0.504696	1.12337	1.05019	0.68501	1.61296							1.00244	0.851197	1.18103	0.822375
GDQS	Nutrient adequacy	Folate deficiency	Odds ratio	24HR	Women	Rural	Covariate-adjusted	1298	427	REF	REF	REF	0.805043	0.533749	1.21156	1.15703	0.746055	1.79983							1.03989	0.878992	1.2314	0.515579
GDQS	Nutrient adequacy	Folate deficiency	Odds ratio	24HR	Women	Total	Unadjusted	1593	494	REF	REF	REF	0.953044	0.672092	1.35033	1.23847	0.846744	1.81693							1.0605	0.915299	1.22972	0.271671
GDQS	Nutrient adequacy	Folate deficiency	Odds ratio	24HR	Women	Total	Covariate-adjusted	1593	494	REF	REF	REF	0.988518	0.689144	1.41744	1.26981	0.855552	1.89099							1.06998	0.918422	1.24774	0.23725
GDQS	Nutrient adequacy	Folate deficiency	Odds ratio	FFQ	Men	Rural	Unadjusted	840	528	REF	REF	REF	0.672835	0.401838	1.11885	0.589428	0.355577	0.967841	0.541698	0.888317	0.326976	0.525384	0.312874	0.874662	0.782265	0.66969	0.91173	0.00913941
GDQS	Nutrient adequacy	Folate deficiency	Odds ratio	FFQ	Men	Rural	Covariate-adjusted	840	528	REF	REF	REF	0.690904	0.408767	1.16007	0.610218	0.364283	1.01305	0.568736	0.941953	0.340117	0.565084	0.332657	0.952323	0.797623	0.680092	0.933492	0.0233932
GDQS	Nutrient adequacy	Folate deficiency	Odds ratio	FFQ	Men	Total	Unadjusted	976	569	REF	REF	REF	0.592593	0.372519	0.936377	0.625	0.394271	0.984079	0.54902	0.34666	0.862829	0.484375	0.302396	0.770065	0.783382	0.679345	0.901568	0.00362074
GDQS	Nutrient adequacy	Folate deficiency	Odds ratio	FFQ	Men	Total	Covariate-adjusted	976	569	REF	REF	REF	0.606116	0.374543	0.974528	0.620081	0.383987	0.994526	0.570078	0.35346	0.912626	0.50816	0.311017	0.824291	0.789434	0.680041	0.914681	0.00963648
GDQS	Nutrient adequacy	Folate deficiency	Odds ratio	FFQ	Women	Rural	Unadjusted	1317	447	REF	REF	REF	1.07937	0.636908	1.82089	0.769048	0.438393	1.3467	0.51318	0.872518	0.299028	0.585145	0.340695	0.997093	0.749296	0.630523	0.887742	0.00265907
GDQS	Nutrient adequacy	Folate deficiency	Odds ratio	FFQ	Women	Rural	Covariate-adjusted	1317	447	REF	REF	REF	1.06061	0.621864	1.80079	0.769501	0.435726	1.35655	0.525306	0.899926	0.303916	0.601816	0.347272	1.03523	0.759295	0.63672	0.902844	0.0051601
GDQS	Nutrient adequacy	Folate deficiency	Odds ratio	FFQ	Women	Total	Unadjusted	1604	510	REF	REF	REF	0.810219	0.506594	1.29502	0.707719	0.437852	1.14329	0.465531	0.291966	0.737845	0.471466	0.297411	0.742703	0.739114	0.633784	0.859603	8.67059e-05
GDQS	Nutrient adequacy	Folate deficiency	Odds ratio	FFQ	Women	Total	Covariate-adjusted	1604	510	REF	REF	REF	0.776828	0.479862	1.25625	0.735434	0.450298	1.20089	0.471158	0.292163	0.755347	0.496026	0.308831	0.792203	0.760266	0.649136	0.888213	0.000403804
GDQS-	Anthropometry	BMI (kg/m2)	Estimated marginal mean	FFQ	Men	Rural	Unadjusted	832		20.2198	19.8566	20.5829	19.3764	18.9868	19.766	19.6303	19.1696	20.091	19.1725	19.5322	18.8128	18.7603	18.261	19.2595	-0.476079	-0.656511	-0.295647	6.03e-06
GDQS-	Anthropometry	BMI (kg/m2)	Estimated marginal mean	FFQ	Men	Rural	Covariate-adjusted	832		20.1948	19.7248	20.6649	19.2247	18.734	19.7154	19.632	19.0707	20.1932	19.2307	19.6963	18.7652	18.8737	18.2876	19.4598	-0.423519	-0.600409	-0.246628	8.49e-05
GDQS-	Anthropometry	BMI (kg/m2)	Estimated marginal mean	FFQ	Men	Total	Unadjusted	965		20.6501	20.2985	21.0017	19.748	19.3383	20.1577	20.106	19.6201	20.592	19.8789	19.3995	20.3583	18.9633	18.5388	19.3878	-0.549317	-0.738085	-0.360549	6.67791e-07
GDQS-	Anthropometry	BMI (kg/m2)	Estimated marginal mean	FFQ	Men	Total	Covariate-adjusted	965		21.2634	20.8347	21.692	20.6027	20.1056	21.0999	21.0853	20.5207	21.6499	20.9971	20.4618	21.5324	20.2499	19.726	20.7739	-0.295247	-0.47287	-0.117624	0.00693493
GDQS-	Anthropometry	BMI (kg/m2)	Estimated marginal mean	FFQ	Women	Rural	Unadjusted	1311		20.6048	20.2315	20.9782	20.6842	20.2943	21.0741	20.1708	19.7025	20.639	20.2275	20.6333	19.8217	19.975	19.5547	20.3953	-0.241298	-0.423692	-0.0589038	0.00755683
GDQS-	Anthropometry	BMI (kg/m2)	Estimated marginal mean	FFQ	Women	Rural	Covariate-adjusted	1311		20.5789	20.1498	21.008	20.6621	20.2059	21.1182	20.1346	19.6133	20.6559	20.3395	20.8159	19.8631	20.0444	19.5436	20.5452	-0.195664	-0.380584	-0.0107442	0.031955
GDQS-	Anthropometry	BMI (kg/m2)	Estimated marginal mean	FFQ	Women	Total	Unadjusted	1596		21.5904	21.2482	21.9325	21.2265	20.8204	21.6325	20.5172	20.0246	21.0099	20.6986	20.2586	21.1387	20.1554	19.675	20.6358	-0.516662	-0.704844	-0.32848	5.34917e-07
GDQS-	Anthropometry	BMI (kg/m2)	Estimated marginal mean	FFQ	Women	Total	Covariate-adjusted	1596		21.8648	21.5041	22.2255	21.9894	21.5461	22.4328	21.4182	20.9056	21.9309	21.8577	21.3734	22.3419	21.5147	20.9769	22.0526	-0.102449	-0.289391	0.0844933	0.207808
GDQS-	Anthropometry	MUAC (cm)	Estimated marginal mean	FFQ	Men	Rural	Unadjusted	832		25.3517	24.9923	25.7111	24.7212	24.3356	25.1068	24.9781	24.5221	25.4341	24.1964	24.5524	23.8404	24.189	23.6948	24.6831	-0.433262	-0.612125	-0.254398	2.96e-05
GDQS-	Anthropometry	MUAC (cm)	Estimated marginal mean	FFQ	Men	Rural	Covariate-adjusted	832		25.3342	24.8626	25.8058	24.6262	24.1339	25.1186	25.0347	24.4717	25.5978	24.3028	24.7698	23.8357	24.3311	23.743	24.9191	-0.365717	-0.543309	-0.188125	0.000528836
GDQS-	Anthropometry	MUAC (cm)	Estimated marginal mean	FFQ	Men	Total	Unadjusted	965		25.7632	25.4291	26.0973	25.0328	24.6435	25.4222	25.3462	24.8844	25.808	24.7889	24.3334	25.2445	24.2061	23.8027	24.6095	-0.512659	-0.69211	-0.333209	6.27355e-08
GDQS-	Anthropometry	MUAC (cm)	Estimated marginal mean	FFQ	Men	Total	Covariate-adjusted	965		26.2829	25.8619	26.7039	25.8103	25.322	26.2985	26.2376	25.6831	26.7921	25.7707	25.245	26.2963	25.3552	24.8407	25.8697	-0.275987	-0.450295	-0.101679	0.00142779
GDQS-	Anthropometry	MUAC (cm)	Estimated marginal mean	FFQ	Women	Rural	Unadjusted	1311		25.2636	24.9166	25.6106	25.1284	24.766	25.4908	24.8533	24.4181	25.2884	24.8296	25.2067	24.4525	24.6099	24.2193	25.0005	-0.217089	-0.386562	-0.0476166	0.00715245
GDQS-	Anthropometry	MUAC (cm)	Estimated marginal mean	FFQ	Women	Rural	Covariate-adjusted	1311		25.3849	24.9861	25.7837	25.2461	24.8221	25.6701	24.9606	24.4761	25.4451	25.0571	25.4999	24.6143	24.7967	24.3312	25.2622	-0.181396	-0.353227	-0.00956521	0.0235699
GDQS-	Anthropometry	MUAC (cm)	Estimated marginal mean	FFQ	Women	Total	Unadjusted	1596		25.9887	25.6807	26.2968	25.5238	25.1582	25.8893	25.0903	24.6468	25.5339	25.2005	24.8043	25.5967	24.7637	24.3312	25.1962	-0.424155	-0.5936	-0.25471	5.40563e-06
GDQS-	Anthropometry	MUAC (cm)	Estimated marginal mean	FFQ	Women	Total	Covariate-adjusted	1596		26.2402	25.9095	26.5709	26.1201	25.7136	26.5265	25.7973	25.3272	26.2673	26.0913	25.6473	26.5352	25.7867	25.2935	26.2798	-0.124742	-0.29605	0.0465656	0.122271
GDQS-	NCD risk	BMI ≥25 kg/m2	Odds ratio	FFQ	Men	Rural	Unadjusted	832	34	REF	REF	REF	0.217045	0.0496712	0.671298	0.62623	0.21835	1.58636	0.636667	1.43674	0.270788	4.05e-08	1.24e-138	632703000000000	0.650383	0.45612	0.920073	0.987232
GDQS-	NCD risk	BMI ≥25 kg/m2	Odds ratio	FFQ	Men	Rural	Covariate-adjusted	832	34	REF	REF	REF	0.171735	0.0385464	0.546448	0.573415	0.196437	1.48411	0.577121	1.34682	0.237508	4.37e-08	1.8e-144	945464000000	0.613692	0.414763	0.894176	0.986831
GDQS-	NCD risk	BMI ≥25 kg/m2	Odds ratio	FFQ	Men	Total	Unadjusted	965	67	REF	REF	REF	0.569251	0.253602	1.19245	1.18022	0.575119	2.34428	1.14525	0.558395	2.27333	0.360113	0.130901	0.848949	0.815035	0.633359	1.04589	0.192311
GDQS-	NCD risk	BMI ≥25 kg/m2	Odds ratio	FFQ	Men	Total	Covariate-adjusted	965	67	REF	REF	REF	0.738015	0.309665	1.66371	1.73935	0.786967	3.78087	1.93787	0.86737	4.26202	0.592057	0.201098	1.53415	1.01236	0.761416	1.34497	0.94148
GDQS-	NCD risk	BMI ≥25 kg/m2	Odds ratio	FFQ	Women	Rural	Unadjusted	1311	114	REF	REF	REF	1.18379	0.698858	2.01016	0.938122	0.499574	1.71658	0.770068	1.38176	0.420785	0.56681	0.285515	1.07476	0.822736	0.677075	0.997997	0.0330786
GDQS-	NCD risk	BMI ≥25 kg/m2	Odds ratio	FFQ	Women	Rural	Covariate-adjusted	1311	114	REF	REF	REF	1.22434	0.712716	2.10916	0.916657	0.48004	1.70652	0.877665	1.60686	0.471076	0.65711	0.325188	1.27256	0.872409	0.711259	1.06845	0.12266
GDQS-	NCD risk	BMI ≥25 kg/m2	Odds ratio	FFQ	Women	Total	Unadjusted	1596	209	REF	REF	REF	0.854118	0.580995	1.2458	0.640954	0.395969	1.00937	0.623081	0.399477	0.952522	0.341676	0.188843	0.582595	0.729233	0.627625	0.845643	6.95117e-05
GDQS-	NCD risk	BMI ≥25 kg/m2	Odds ratio	FFQ	Women	Total	Covariate-adjusted	1596	209	REF	REF	REF	1.10801	0.723397	1.68995	0.899817	0.532691	1.48724	0.999318	0.607742	1.62171	0.692653	0.364902	1.25515	0.940283	0.790599	1.11771	0.221459
GDQS-	NCD risk	Diastolic BP (mmHg)	Estimated marginal mean	FFQ	Men	Rural	Unadjusted	840		78.2427	76.897	79.5884	77.5196	76.0759	78.9632	78.0195	76.3124	79.7267	77.7429	79.0757	76.41	77.1743	75.3243	79.0243	-0.188228	-0.856843	0.480388	0.451547
GDQS-	NCD risk	Diastolic BP (mmHg)	Estimated marginal mean	FFQ	Men	Rural	Covariate-adjusted	840		77.5566	75.8021	79.3112	76.1645	74.3328	77.9963	77.0235	74.9287	79.1184	77.0418	78.7795	75.304	76.6658	74.4779	78.8537	-0.0989352	-0.758476	0.560606	0.716644
GDQS-	NCD risk	Diastolic BP (mmHg)	Estimated marginal mean	FFQ	Men	Total	Unadjusted	976		79.056	77.8491	80.2628	78.0613	76.655	79.4676	78.8931	77.2251	80.5612	78.2718	76.6263	79.9173	77.7237	76.2665	79.1809	-0.307366	-0.954286	0.339554	0.270177
GDQS-	NCD risk	Diastolic BP (mmHg)	Estimated marginal mean	FFQ	Men	Total	Covariate-adjusted	976		79.6528	78.0964	81.2092	78.6134	76.8084	80.4185	79.723	77.6731	81.773	79.4083	77.4649	81.3517	79.1587	77.2565	81.061	0.05144	-0.591404	0.694284	0.929722
GDQS-	NCD risk	Diastolic BP (mmHg)	Estimated marginal mean	FFQ	Women	Rural	Unadjusted	1317		79.3802	78.2377	80.5227	79.8659	78.6727	81.059	80.1985	78.7656	81.6314	78.8811	80.1228	77.6395	78.3664	77.0803	79.6525	-0.366221	-0.924643	0.1922	0.125144
GDQS-	NCD risk	Diastolic BP (mmHg)	Estimated marginal mean	FFQ	Women	Rural	Covariate-adjusted	1317		79.6856	78.3742	80.997	79.8397	78.4455	81.2338	80.1674	78.5742	81.7606	78.8695	80.3256	77.4135	78.1922	76.6615	79.7228	-0.500591	-1.06588	0.0646963	0.0459595
GDQS-	NCD risk	Diastolic BP (mmHg)	Estimated marginal mean	FFQ	Women	Total	Unadjusted	1604		79.7122	78.7904	80.634	80.188	79.0942	81.2819	79.9936	78.6663	81.3208	79.1113	77.9257	80.2969	78.6388	77.3445	79.9331	-0.343975	-0.851193	0.163243	0.0764565
GDQS-	NCD risk	Diastolic BP (mmHg)	Estimated marginal mean	FFQ	Women	Total	Covariate-adjusted	1604		79.9204	78.8893	80.9515	80.1213	78.854	81.3887	80.0294	78.5639	81.4949	79.1002	77.716	80.4844	78.574	77.0365	80.1114	-0.422373	-0.95645	0.111705	0.0492503
GDQS-	NCD risk	Hypertension	Odds ratio	FFQ	Men	Rural	Unadjusted	840	235	REF	REF	REF	0.934983	0.595434	1.46368	1.15987	0.714066	1.87415	0.905451	1.39528	0.587001	1.15678	0.693439	1.91345	1.02889	0.884704	1.19692	0.646858
GDQS-	NCD risk	Hypertension	Odds ratio	FFQ	Men	Rural	Covariate-adjusted	840	235	REF	REF	REF	0.861611	0.542094	1.36461	1.17702	0.715451	1.92737	0.903966	1.41363	0.577521	1.1992	0.70993	2.01026	1.04933	0.897369	1.22753	0.480743
GDQS-	NCD risk	Hypertension	Odds ratio	FFQ	Men	Total	Unadjusted	976	287	REF	REF	REF	0.869369	0.580873	1.29479	1.13697	0.736685	1.74476	0.932053	0.598819	1.4381	0.960199	0.639525	1.43518	1.03098	0.897856	1.18405	0.98056
GDQS-	NCD risk	Hypertension	Odds ratio	FFQ	Men	Total	Covariate-adjusted	976	287	REF	REF	REF	0.874601	0.575036	1.32466	1.23027	0.782825	1.9255	0.978003	0.616346	1.54049	1.07759	0.701112	1.65185	1.08782	0.93876	1.26127	0.60394
GDQS-	NCD risk	Hypertension	Odds ratio	FFQ	Women	Rural	Unadjusted	1317	392	REF	REF	REF	1.08073	0.762981	1.53063	1.04566	0.708505	1.53707	1.00474	1.43652	0.701754	0.916999	0.632927	1.32454	0.957505	0.850387	1.07775	0.557136
GDQS-	NCD risk	Hypertension	Odds ratio	FFQ	Women	Rural	Covariate-adjusted	1317	392	REF	REF	REF	0.994848	0.696825	1.41945	0.965346	0.649079	1.42953	0.914021	1.3206	0.631453	0.794975	0.542404	1.16094	0.9119	0.805698	1.03148	0.210189
GDQS-	NCD risk	Hypertension	Odds ratio	FFQ	Women	Total	Unadjusted	1604	484	REF	REF	REF	1.17982	0.874847	1.58948	1.03128	0.730561	1.44806	1.05283	0.765555	1.44357	0.960563	0.681985	1.34537	0.982192	0.882573	1.09288	0.614928
GDQS-	NCD risk	Hypertension	Odds ratio	FFQ	Women	Total	Covariate-adjusted	1604	484	REF	REF	REF	1.09964	0.805708	1.49908	0.990498	0.692582	1.40934	0.98798	0.705254	1.38021	0.866349	0.600616	1.24342	0.948952	0.844213	1.06638	0.342303
GDQS-	NCD risk	Systolic BP (mmHg)	Estimated marginal mean	FFQ	Men	Rural	Unadjusted	840		118.92	116.959	120.88	116.953	114.849	119.056	117.652	115.165	120.14	118.14	120.082	116.199	117.899	115.204	120.594	-0.219386	-1.19406	0.755293	0.817653
GDQS-	NCD risk	Systolic BP (mmHg)	Estimated marginal mean	FFQ	Men	Rural	Covariate-adjusted	840		121.093	118.485	123.701	118.786	116.063	121.508	120.15	117.037	123.263	120.486	123.068	117.903	120.602	117.351	123.854	-0.0504496	-1.03102	0.930124	0.846163
GDQS-	NCD risk	Systolic BP (mmHg)	Estimated marginal mean	FFQ	Men	Total	Unadjusted	976		119.366	117.613	121.12	117.571	115.527	119.615	118.338	115.914	120.762	120.104	117.713	122.495	118.018	115.901	120.136	-0.0742053	-1.01526	0.866851	0.959778
GDQS-	NCD risk	Systolic BP (mmHg)	Estimated marginal mean	FFQ	Men	Total	Covariate-adjusted	976		121.858	119.54	124.175	120.517	117.83	123.205	121.707	118.655	124.76	123.205	120.312	126.099	121.807	118.974	124.639	0.401633	-0.555932	1.3592	0.428077
GDQS-	NCD risk	Systolic BP (mmHg)	Estimated marginal mean	FFQ	Women	Rural	Unadjusted	1317		115.628	113.827	117.429	116.024	114.144	117.905	116.714	114.455	118.972	115.94	117.897	113.983	114.492	112.465	116.519	-0.349948	-1.22961	0.529717	0.446416
GDQS-	NCD risk	Systolic BP (mmHg)	Estimated marginal mean	FFQ	Women	Rural	Covariate-adjusted	1317		116.468	114.411	118.524	116.196	114.01	118.382	116.99	114.491	119.488	116.221	118.504	113.938	114.737	112.337	117.138	-0.51603	-1.40189	0.369832	0.268896
GDQS-	NCD risk	Systolic BP (mmHg)	Estimated marginal mean	FFQ	Women	Total	Unadjusted	1604		115.151	113.729	116.573	116.475	114.787	118.163	116.436	114.388	118.483	116.245	114.416	118.074	114.949	112.952	116.946	0.0614323	-0.721187	0.844052	0.82106
GDQS-	NCD risk	Systolic BP (mmHg)	Estimated marginal mean	FFQ	Women	Total	Covariate-adjusted	1604		115.733	114.15	117.315	116.35	114.405	118.295	116.477	114.228	118.726	116.164	114.04	118.289	114.875	112.515	117.234	-0.168033	-0.98755	0.651484	0.511308
GDQS-	Nutrient adequacy	BMI <18.5 kg/m2	Odds ratio	FFQ	Men	Rural	Unadjusted	832	340	REF	REF	REF	1.92233	1.26399	2.93749	1.36504	0.851779	2.18297	2.17027	3.2645	1.45199	2.57107	1.59266	4.17424	1.37801	1.19608	1.59182	0.00015679
GDQS-	Nutrient adequacy	BMI <18.5 kg/m2	Odds ratio	FFQ	Men	Rural	Covariate-adjusted	832	340	REF	REF	REF	2.26389	1.45551	3.54476	1.35338	0.823209	2.22103	2.0942	3.22316	1.36928	2.46132	1.49244	4.08317	1.33229	1.14904	1.54835	0.00197374
GDQS-	Nutrient adequacy	BMI <18.5 kg/m2	Odds ratio	FFQ	Men	Total	Unadjusted	965	354	REF	REF	REF	2.06581	1.39861	3.06232	1.52092	0.976124	2.36163	2.01487	1.31386	3.0923	3.20572	2.16641	4.77417	1.4678	1.28165	1.68556	5.11879e-07
GDQS-	Nutrient adequacy	BMI <18.5 kg/m2	Odds ratio	FFQ	Men	Total	Covariate-adjusted	965	354	REF	REF	REF	2.1321	1.40069	3.26057	1.33059	0.824926	2.1395	1.64181	1.03546	2.60392	2.53151	1.65727	3.88997	1.3207	1.14103	1.53177	0.00127954
GDQS-	Nutrient adequacy	BMI <18.5 kg/m2	Odds ratio	FFQ	Women	Rural	Unadjusted	1311	397	REF	REF	REF	0.971878	0.669395	1.4092	1.70806	1.16056	2.51508	1.57567	2.2627	1.09969	1.60933	1.11641	2.32412	1.23152	1.09366	1.3883	0.00061006
GDQS-	Nutrient adequacy	BMI <18.5 kg/m2	Odds ratio	FFQ	Women	Rural	Covariate-adjusted	1311	397	REF	REF	REF	0.970543	0.665791	1.41297	1.74925	1.18329	2.5877	1.50083	2.17235	1.039	1.58206	1.08798	2.30488	1.2236	1.0829	1.38403	0.00165813
GDQS-	Nutrient adequacy	BMI <18.5 kg/m2	Odds ratio	FFQ	Women	Total	Unadjusted	1596	435	REF	REF	REF	1.05014	0.749597	1.46655	1.92906	1.362	2.72924	1.72415	1.24073	2.39559	1.89021	1.34083	2.66245	1.30634	1.16835	1.46237	6.96361e-06
GDQS-	Nutrient adequacy	BMI <18.5 kg/m2	Odds ratio	FFQ	Women	Total	Covariate-adjusted	1596	435	REF	REF	REF	0.927139	0.654205	1.30952	1.72267	1.20282	2.46421	1.39355	0.985308	1.96977	1.49827	1.04118	2.15469	1.20332	1.0669	1.35833	0.00362234
GDQS-	Nutrient adequacy	Ferritin (ng/mL)	Estimated marginal mean	FFQ	Men	Rural	Unadjusted	766		94.785	83.8522	105.718	90.9208	79.0608	102.781	96.3958	82.1079	110.684	96.9891	107.866	86.1125	77.5589	62.446	92.6718	-3.24218	-8.68962	2.20526	0.171315
GDQS-	Nutrient adequacy	Ferritin (ng/mL)	Estimated marginal mean	FFQ	Men	Rural	Covariate-adjusted	766		85.1465	70.8946	99.3984	80.1284	65.1439	95.1128	86.9041	69.518	104.29	91.5926	105.844	77.3408	71.1143	53.2971	88.9316	-1.60875	-6.97793	3.76043	0.41385
GDQS-	Nutrient adequacy	Ferritin (ng/mL)	Estimated marginal mean	FFQ	Men	Total	Unadjusted	869		104.999	94.7605	115.238	94.9805	83.0853	106.876	104.467	90.2442	118.69	105.872	92.1242	119.62	85.8213	73.6223	98.0203	-5.61851	-11.0528	-0.184203	0.142546
GDQS-	Nutrient adequacy	Ferritin (ng/mL)	Estimated marginal mean	FFQ	Men	Total	Covariate-adjusted	869		107.096	93.4799	120.712	100.14	84.5052	115.774	110.012	92.327	127.697	116.917	100.216	133.618	99.1223	82.862	115.383	-1.17039	-6.53658	4.19581	0.963876
GDQS-	Nutrient adequacy	Ferritin (ng/mL)	Estimated marginal mean	FFQ	Women	Rural	Unadjusted	651		56.2371	48.381	64.0933	54.2859	46.2688	62.3029	49.7832	39.6072	59.9592	46.8513	55.0691	38.6334	50.6993	42.1329	59.2657	-3.10913	-6.97441	0.756154	0.162207
GDQS-	Nutrient adequacy	Ferritin (ng/mL)	Estimated marginal mean	FFQ	Women	Rural	Covariate-adjusted	651		59.8857	50.4113	69.3601	57.625	48.0098	67.2402	51.6274	40.127	63.1278	51.161	61.1451	41.177	55.4832	44.8883	66.0781	-2.35154	-6.25596	1.55288	0.251163
GDQS-	Nutrient adequacy	Ferritin (ng/mL)	Estimated marginal mean	FFQ	Women	Total	Unadjusted	782		58.7129	52.1016	65.3242	56.9622	49.2722	64.6522	49.8511	39.9717	59.7306	49.529	41.3696	57.6885	51.4595	42.5972	60.3218	-3.07409	-6.72289	0.574701	0.0832432
GDQS-	Nutrient adequacy	Ferritin (ng/mL)	Estimated marginal mean	FFQ	Women	Total	Covariate-adjusted	782		62.9949	55.3289	70.6609	63.2036	54.0218	72.3853	54.8616	43.6958	66.0273	57.0551	47.213	66.8972	60.048	49.135	70.961	-1.28589	-5.16153	2.58975	0.363436
GDQS-	Nutrient adequacy	Low ferritin	Odds ratio	FFQ	Men	Rural	Unadjusted	766	74	REF	REF	REF	0.990043	0.486123	1.99335	0.987616	0.438573	2.12705	0.818583	1.64275	0.403153	1.23477	0.559912	2.62977	1.02358	0.806693	1.2992	0.789021
GDQS-	Nutrient adequacy	Low ferritin	Odds ratio	FFQ	Men	Rural	Covariate-adjusted	766	74	REF	REF	REF	0.972559	0.464471	2.01296	0.922083	0.394883	2.06246	0.688417	1.42858	0.327027	1.10438	0.485891	2.42471	0.974773	0.759094	1.25112	0.871257
GDQS-	Nutrient adequacy	Low ferritin	Odds ratio	FFQ	Men	Total	Unadjusted	869	75	REF	REF	REF	1.1497	0.567723	2.30139	1.12821	0.503973	2.41363	0.944882	0.410719	2.05361	1.47097	0.750912	2.88218	1.14657	0.905711	1.45369	0.472063
GDQS-	Nutrient adequacy	Low ferritin	Odds ratio	FFQ	Men	Total	Covariate-adjusted	869	75	REF	REF	REF	1.0013	0.479625	2.06596	0.954207	0.410396	2.12487	0.697468	0.293524	1.56843	1.06797	0.524856	2.16795	1.02208	0.794259	1.31543	0.785833
GDQS-	Nutrient adequacy	Low ferritin	Odds ratio	FFQ	Women	Rural	Unadjusted	651	156	REF	REF	REF	1.2886	0.738052	2.26198	1.61804	0.872471	2.99096	1.54114	2.69445	0.888516	1.35848	0.765868	2.41654	1.14289	0.950123	1.37744	0.220069
GDQS-	Nutrient adequacy	Low ferritin	Odds ratio	FFQ	Women	Rural	Covariate-adjusted	651	156	REF	REF	REF	1.32983	0.743241	2.39144	1.86436	0.974609	3.56252	1.5669	2.8228	0.876606	1.285	0.705223	2.34714	1.10217	0.906435	1.3425	0.328332
GDQS-	Nutrient adequacy	Low ferritin	Odds ratio	FFQ	Women	Total	Unadjusted	782	173	REF	REF	REF	1.2886	0.786036	2.10828	1.43468	0.811216	2.50147	1.4528	0.879523	2.39421	1.43054	0.842078	2.41285	1.18439	0.996562	1.41011	0.161435
GDQS-	Nutrient adequacy	Low ferritin	Odds ratio	FFQ	Women	Total	Covariate-adjusted	782	173	REF	REF	REF	1.15459	0.686103	1.93736	1.37107	0.75132	2.47048	1.26345	0.737134	2.16023	1.1182	0.632604	1.96421	1.07478	0.888143	1.30193	0.6276
GDQS-	Nutrient adequacy	Hemoglobin (g/dL)	Estimated marginal mean	FFQ	Men	Rural	Unadjusted	765		14.898	14.6635	15.1325	14.8154	14.5632	15.0676	14.9874	14.6895	15.2852	14.6868	14.9219	14.4517	14.7454	14.4155	15.0753	-0.0754953	-0.193575	0.0425848	0.334165
GDQS-	Nutrient adequacy	Hemoglobin (g/dL)	Estimated marginal mean	FFQ	Men	Rural	Covariate-adjusted	765		14.7407	14.4255	15.056	14.7134	14.3873	15.0395	14.9038	14.5331	15.2744	14.7166	15.0269	14.4062	14.7314	14.3344	15.1284	-0.0023151	-0.118813	0.114183	0.971969
GDQS-	Nutrient adequacy	Hemoglobin (g/dL)	Estimated marginal mean	FFQ	Men	Total	Unadjusted	883		14.9991	14.8016	15.1966	14.8633	14.6328	15.0938	15.0545	14.7815	15.3275	14.9729	14.7019	15.2439	14.5469	14.3038	14.79	-0.110007	-0.21701	-0.00300437	0.0308782
GDQS-	Nutrient adequacy	Hemoglobin (g/dL)	Estimated marginal mean	FFQ	Men	Total	Covariate-adjusted	883		14.9053	14.6408	15.1697	14.8689	14.5644	15.1735	15.0593	14.714	15.4046	15.0732	14.7456	15.4008	14.6827	14.3575	15.0078	-0.0146652	-0.122823	0.093492	0.511895
GDQS-	Nutrient adequacy	Hemoglobin (g/dL)	Estimated marginal mean	FFQ	Women	Rural	Unadjusted	1217		13.0813	12.9166	13.246	13.154	12.9793	13.3288	13.1729	12.9646	13.3813	12.9138	13.0937	12.7338	12.9595	12.7706	13.1484	-0.0761033	-0.158148	0.00594177	0.0909232
GDQS-	Nutrient adequacy	Hemoglobin (g/dL)	Estimated marginal mean	FFQ	Women	Rural	Covariate-adjusted	1217		13.3179	13.1294	13.5064	13.4305	13.2288	13.6323	13.4529	13.2224	13.6834	13.2549	13.4642	13.0456	13.3445	13.1232	13.5658	-0.0182231	-0.100751	0.0643047	0.66968
GDQS-	Nutrient adequacy	Hemoglobin (g/dL)	Estimated marginal mean	FFQ	Women	Total	Unadjusted	1485		13.1937	13.0643	13.3232	13.2062	13.0506	13.3618	13.1799	12.9924	13.3674	12.987	12.8205	13.1536	12.9934	12.8085	13.1784	-0.0933057	-0.165648	-0.0209635	0.0164515
GDQS-	Nutrient adequacy	Hemoglobin (g/dL)	Estimated marginal mean	FFQ	Women	Total	Covariate-adjusted	1485		13.3347	13.1893	13.4802	13.4318	13.2525	13.6111	13.4262	13.219	13.6335	13.287	13.0927	13.4813	13.3649	13.1468	13.5829	-0.00953154	-0.0857371	0.0666741	0.752418
GDQS-	Nutrient adequacy	Anemia	Odds ratio	FFQ	Men	Rural	Unadjusted	765	77	REF	REF	REF	0.821351	0.382122	1.72118	0.790909	0.328631	1.78132	1.59146	3.04211	0.850537	1.11111	0.475252	2.46717	1.20191	0.947456	1.5292	0.334812
GDQS-	Nutrient adequacy	Anemia	Odds ratio	FFQ	Men	Rural	Covariate-adjusted	765	77	REF	REF	REF	0.77684	0.354855	1.65843	0.712717	0.292002	1.63006	1.30808	2.54573	0.684354	0.965052	0.405295	2.1844	1.11891	0.871445	1.43903	0.627339
GDQS-	Nutrient adequacy	Anemia	Odds ratio	FFQ	Men	Total	Unadjusted	883	80	REF	REF	REF	0.949425	0.457825	1.9191	0.8496	0.358506	1.87015	1.0384	0.467007	2.19922	2.14545	1.15931	4.02508	1.23728	0.981362	1.56425	0.0330262
GDQS-	Nutrient adequacy	Anemia	Odds ratio	FFQ	Men	Total	Covariate-adjusted	883	80	REF	REF	REF	0.810061	0.381622	1.67712	0.686108	0.283706	1.5456	0.767675	0.336907	1.66822	1.51543	0.794413	2.92469	1.07859	0.841032	1.38417	0.324855
GDQS-	Nutrient adequacy	Anemia	Odds ratio	FFQ	Women	Rural	Unadjusted	1217	228	REF	REF	REF	1.01834	0.655515	1.57859	0.750613	0.441216	1.2491	1.53317	2.33654	1.00938	1.23453	0.791425	1.92212	1.14103	0.986416	1.32081	0.0982956
GDQS-	Nutrient adequacy	Anemia	Odds ratio	FFQ	Women	Rural	Covariate-adjusted	1217	228	REF	REF	REF	0.96335	0.614224	1.5073	0.698977	0.407169	1.17426	1.31586	2.02872	0.855714	0.990748	0.626506	1.56237	1.04579	0.898991	1.21684	0.571976
GDQS-	Nutrient adequacy	Anemia	Odds ratio	FFQ	Women	Total	Unadjusted	1485	254	REF	REF	REF	1.05551	0.70763	1.56537	0.828771	0.509956	1.316	1.69682	1.16015	2.48017	1.33639	0.873584	2.02683	1.17205	1.02231	1.3447	0.0270943
GDQS-	Nutrient adequacy	Anemia	Odds ratio	FFQ	Women	Total	Covariate-adjusted	1485	254	REF	REF	REF	0.924276	0.61202	1.38753	0.70328	0.427625	1.1308	1.336	0.895442	1.99115	0.945038	0.60318	1.46876	1.02841	0.887028	1.19242	0.613598
GDQS-	Nutrient adequacy	Low MUAC	Odds ratio	FFQ	Men	Rural	Unadjusted	832	533	REF	REF	REF	1.86073	1.23467	2.81973	1.45229	0.930634	2.27808	2.77884	4.21883	1.84604	2.31458	1.42152	3.83039	1.41095	1.21994	1.63666	0.000163997
GDQS-	Nutrient adequacy	Low MUAC	Odds ratio	FFQ	Men	Rural	Covariate-adjusted	832	533	REF	REF	REF	1.98465	1.30065	3.04745	1.40554	0.888753	2.2334	2.61497	4.0176	1.71566	2.16315	1.31364	3.6173	1.36481	1.17473	1.58991	0.00130781
GDQS-	Nutrient adequacy	Low MUAC	Odds ratio	FFQ	Men	Total	Unadjusted	965	566	REF	REF	REF	1.89622	1.31503	2.7458	1.51674	1.01368	2.27707	2.30283	1.52972	3.49692	3.01822	2.04421	4.50023	1.4608	1.27889	1.67319	1.80911e-07
GDQS-	Nutrient adequacy	Low MUAC	Odds ratio	FFQ	Men	Total	Covariate-adjusted	965	566	REF	REF	REF	1.74344	1.17802	2.58994	1.2465	0.809286	1.9241	1.82798	1.18048	2.85068	2.20654	1.45456	3.37284	1.28861	1.11629	1.49026	0.000902683
GDQS-	Nutrient adequacy	Low MUAC	Odds ratio	FFQ	Women	Rural	Unadjusted	1311	663	REF	REF	REF	1.24311	0.901708	1.71524	1.37039	0.959877	1.95928	1.51259	2.10414	1.08936	1.43685	1.02846	2.01065	1.15086	1.03227	1.28412	0.0159298
GDQS-	Nutrient adequacy	Low MUAC	Odds ratio	FFQ	Women	Rural	Covariate-adjusted	1311	663	REF	REF	REF	1.2481	0.90034	1.73168	1.39187	0.969065	2.00224	1.43792	2.01767	1.02642	1.39927	0.991627	1.97749	1.13182	1.01113	1.2678	0.0393782
GDQS-	Nutrient adequacy	Low MUAC	Odds ratio	FFQ	Women	Total	Unadjusted	1596	741	REF	REF	REF	1.36782	1.03358	1.81096	1.62418	1.18519	2.22809	1.6493	1.2303	2.21366	1.73171	1.27026	2.3643	1.23859	1.12123	1.36959	0.000289678
GDQS-	Nutrient adequacy	Low MUAC	Odds ratio	FFQ	Women	Total	Covariate-adjusted	1596	741	REF	REF	REF	1.23392	0.919449	1.65582	1.4337	1.03171	1.99356	1.34335	0.982126	1.83814	1.34581	0.964359	1.87992	1.12255	1.00656	1.25262	0.0757316
GDQS-	Nutrient adequacy	Overall nutrient adequacy (FFQ) (energy-adjusted)	Estimated marginal mean	FFQ	Men	Rural	Unadjusted	840		4.1301	3.93425	4.32596	4.09682	3.88672	4.30693	4.17413	3.92566	4.42259	4.04167	4.23566	3.84769	3.79659	3.52734	4.06584	-0.0850417	-0.182438	0.0123545	0.0511392
GDQS-	Nutrient adequacy	Overall nutrient adequacy (FFQ) (energy-adjusted)	Estimated marginal mean	FFQ	Men	Rural	Covariate-adjusted	840		4.33519	4.07318	4.5972	4.2714	3.99786	4.54493	4.40609	4.09326	4.71891	4.28192	4.54141	4.02242	4.05757	3.73086	4.38429	-0.0645599	-0.163063	0.033943	0.143506
GDQS-	Nutrient adequacy	Overall nutrient adequacy (FFQ) (energy-adjusted)	Estimated marginal mean	FFQ	Men	Total	Unadjusted	976		4.28883	4.11976	4.4579	4.17201	3.975	4.36902	4.36405	4.13037	4.59773	4.3497	4.11918	4.58022	3.81059	3.60645	4.01473	-0.107553	-0.198723	-0.0163844	0.0126087
GDQS-	Nutrient adequacy	Overall nutrient adequacy (FFQ) (energy-adjusted)	Estimated marginal mean	FFQ	Men	Total	Covariate-adjusted	976		4.52803	4.30192	4.75413	4.46941	4.20718	4.73164	4.68949	4.39168	4.9873	4.68034	4.39801	4.96266	4.19909	3.92274	4.47544	-0.0549389	-0.148848	0.0389703	0.160483
GDQS-	Nutrient adequacy	Overall nutrient adequacy (FFQ) (energy-adjusted)	Estimated marginal mean	FFQ	Women	Rural	Unadjusted	1317		4.68648	4.5295	4.84346	4.49581	4.33187	4.65974	4.60105	4.40418	4.79793	4.42252	4.59313	4.25192	4.18323	4.00652	4.35994	-0.156997	-0.233727	-0.080267	6.6e-05
GDQS-	Nutrient adequacy	Overall nutrient adequacy (FFQ) (energy-adjusted)	Estimated marginal mean	FFQ	Women	Rural	Covariate-adjusted	1317		4.56466	4.38434	4.74498	4.38363	4.19193	4.57534	4.50418	4.28511	4.72325	4.33841	4.53862	4.1382	4.04789	3.83742	4.25837	-0.159892	-0.237658	-0.0821253	7.88e-05
GDQS-	Nutrient adequacy	Overall nutrient adequacy (FFQ) (energy-adjusted)	Estimated marginal mean	FFQ	Women	Total	Unadjusted	1604		4.88404	4.7588	5.00927	4.63753	4.48892	4.78615	4.70389	4.52358	4.88421	4.549	4.38793	4.71007	4.26131	4.08547	4.43715	-0.194722	-0.263651	-0.125793	7.68206e-08
GDQS-	Nutrient adequacy	Overall nutrient adequacy (FFQ) (energy-adjusted)	Estimated marginal mean	FFQ	Women	Total	Covariate-adjusted	1604		4.84354	4.70266	4.98442	4.66407	4.49091	4.83723	4.76013	4.5599	4.96037	4.62647	4.43735	4.8156	4.32137	4.1113	4.53143	-0.153155	-0.226191	-0.0801183	2.86997e-05
GDQS-	Nutrient adequacy	Overall nutrient adequacy <4 (FFQ) (energy-adjusted)	Odds ratio	FFQ	Men	Rural	Unadjusted	840	294	REF	REF	REF	1.26508	0.82776	1.93527	1.12243	0.698789	1.79449	1.10938	1.67612	0.735153	2.02412	1.25607	3.2711	1.16354	1.00882	1.34371	0.016278
GDQS-	Nutrient adequacy	Overall nutrient adequacy <4 (FFQ) (energy-adjusted)	Odds ratio	FFQ	Men	Rural	Covariate-adjusted	840	294	REF	REF	REF	1.31822	0.855061	2.0352	1.08462	0.669393	1.74924	1.06651	1.62779	0.699419	1.90936	1.17637	3.10712	1.1376	0.983399	1.31734	0.0463915
GDQS-	Nutrient adequacy	Overall nutrient adequacy <4 (FFQ) (energy-adjusted)	Odds ratio	FFQ	Men	Total	Unadjusted	976	309	REF	REF	REF	1.39726	0.940671	2.07555	1.13951	0.725041	1.77724	0.990785	0.626376	1.55166	2.36042	1.59912	3.49831	1.24763	1.08833	1.43251	0.0031151
GDQS-	Nutrient adequacy	Overall nutrient adequacy <4 (FFQ) (energy-adjusted)	Odds ratio	FFQ	Men	Total	Covariate-adjusted	976	309	REF	REF	REF	1.28123	0.851158	1.92803	0.992019	0.621998	1.56979	0.862622	0.536597	1.37314	1.92674	1.28234	2.90412	1.16027	1.00531	1.34049	0.0595813
GDQS-	Nutrient adequacy	Overall nutrient adequacy <4 (FFQ) (energy-adjusted)	Odds ratio	FFQ	Women	Rural	Unadjusted	1317	362	REF	REF	REF	1.34627	0.92516	1.96319	1.40236	0.927477	2.11567	1.36973	2.01011	0.93463	2.14179	1.47634	3.12111	1.2631	1.1178	1.42908	0.000309288
GDQS-	Nutrient adequacy	Overall nutrient adequacy <4 (FFQ) (energy-adjusted)	Odds ratio	FFQ	Women	Rural	Covariate-adjusted	1317	362	REF	REF	REF	1.31453	0.898607	1.92676	1.36933	0.900751	2.07696	1.27956	1.89436	0.865214	2.14984	1.46742	3.16426	1.26362	1.11323	1.43616	0.000631949
GDQS-	Nutrient adequacy	Overall nutrient adequacy <4 (FFQ) (energy-adjusted)	Odds ratio	FFQ	Women	Total	Unadjusted	1604	402	REF	REF	REF	1.48398	1.06211	2.07343	1.61824	1.11647	2.33694	1.50922	1.06392	2.13744	2.40443	1.69845	3.40729	1.30406	1.16312	1.4638	9.03698e-06
GDQS-	Nutrient adequacy	Overall nutrient adequacy <4 (FFQ) (energy-adjusted)	Odds ratio	FFQ	Women	Total	Covariate-adjusted	1604	402	REF	REF	REF	1.33181	0.944276	1.87773	1.41907	0.97	2.06804	1.25706	0.872746	1.8073	2.04459	1.41567	2.95702	1.22515	1.08307	1.38716	0.00118195
GDQS-	Nutrient adequacy	Serum B12 (pmol/L)	Estimated marginal mean	FFQ	Men	Rural	Unadjusted	840		316.417	287.714	345.12	312.909	281.947	343.871	316.442	279.028	353.857	362.621	391.102	334.139	365.485	325.911	405.06	17.7483	3.46995	32.0267	0.00662908
GDQS-	Nutrient adequacy	Serum B12 (pmol/L)	Estimated marginal mean	FFQ	Men	Rural	Covariate-adjusted	840		303.253	264.557	341.948	297.17	256.585	337.754	298.752	251.647	345.857	348.522	387.13	309.914	352.394	304.122	400.666	17.6462	3.08981	32.2025	0.00672006
GDQS-	Nutrient adequacy	Serum B12 (pmol/L)	Estimated marginal mean	FFQ	Men	Total	Unadjusted	976		314.603	290.145	339.061	317.184	288.923	345.445	313.609	279.634	347.585	380.522	347.8	413.243	351.023	321.883	380.163	16.3835	3.38099	29.386	0.00235943
GDQS-	Nutrient adequacy	Serum B12 (pmol/L)	Estimated marginal mean	FFQ	Men	Total	Covariate-adjusted	976		299.579	265.449	333.708	297.628	258.567	336.688	292.765	248.419	337.112	362.728	321.125	404.332	333.327	292.583	374.071	15.5501	2.02607	29.0741	0.00409981
GDQS-	Nutrient adequacy	Serum B12 (pmol/L)	Estimated marginal mean	FFQ	Women	Rural	Unadjusted	1317		320.092	287.249	352.935	299.972	266.346	333.599	342.122	299.441	384.804	380.307	414.652	345.963	376.141	340.351	411.93	26.8622	10.6362	43.0882	0.000535668
GDQS-	Nutrient adequacy	Serum B12 (pmol/L)	Estimated marginal mean	FFQ	Women	Rural	Covariate-adjusted	1317		345.147	305.049	385.245	317.249	276.473	358.025	358.479	309.711	407.248	394.604	436.885	352.322	396.266	351.428	441.104	24.6715	8.12162	41.2214	0.00144846
GDQS-	Nutrient adequacy	Serum B12 (pmol/L)	Estimated marginal mean	FFQ	Women	Total	Unadjusted	1604		315.883	290.191	341.575	300.335	270.386	330.284	337.553	299.078	376.029	378.268	346.595	409.941	377.225	342.844	411.605	27.5512	13.3389	41.7635	4.87929e-05
GDQS-	Nutrient adequacy	Serum B12 (pmol/L)	Estimated marginal mean	FFQ	Women	Total	Covariate-adjusted	1604		332.724	302.618	362.83	311.115	275.007	347.222	345.776	301.862	389.689	382.828	344.164	421.492	385.646	342.81	428.483	24.3928	9.16366	39.622	0.000657283
GDQS-	Nutrient adequacy	Serum B12 deficiency	Odds ratio	FFQ	Men	Rural	Unadjusted	840	347	REF	REF	REF	0.816151	0.537169	1.23796	0.962199	0.604028	1.53221	0.639088	0.955228	0.426263	0.697187	0.427021	1.13153	0.890575	0.772269	1.02594	0.0739818
GDQS-	Nutrient adequacy	Serum B12 deficiency	Odds ratio	FFQ	Men	Rural	Covariate-adjusted	840	347	REF	REF	REF	0.863691	0.563084	1.32319	1.00147	0.621836	1.6126	0.636911	0.964233	0.419308	0.69149	0.419689	1.13253	0.88596	0.764801	1.02508	0.0602825
GDQS-	Nutrient adequacy	Serum B12 deficiency	Odds ratio	FFQ	Men	Total	Unadjusted	976	394	REF	REF	REF	0.838445	0.571603	1.22808	0.977111	0.6371	1.498	0.537669	0.348092	0.823643	0.781815	0.528664	1.15364	0.910999	0.796964	1.04057	0.0419282
GDQS-	Nutrient adequacy	Serum B12 deficiency	Odds ratio	FFQ	Men	Total	Covariate-adjusted	976	394	REF	REF	REF	0.881156	0.594508	1.30458	1.01698	0.655898	1.57659	0.545202	0.348017	0.847211	0.784893	0.522155	1.1772	0.911703	0.792297	1.04826	0.0446845
GDQS-	Nutrient adequacy	Serum B12 deficiency	Odds ratio	FFQ	Women	Rural	Unadjusted	1317	295	REF	REF	REF	1.04496	0.662535	1.64887	0.72549	0.427907	1.22359	0.549825	0.876821	0.342667	0.628372	0.389237	1.00925	0.804305	0.684507	0.942863	0.00377461
GDQS-	Nutrient adequacy	Serum B12 deficiency	Odds ratio	FFQ	Women	Rural	Covariate-adjusted	1317	295	REF	REF	REF	1.10974	0.696478	1.7702	0.756628	0.441578	1.29045	0.585747	0.948085	0.359945	0.638465	0.389915	1.04021	0.812503	0.686992	0.958827	0.00625274
GDQS-	Nutrient adequacy	Serum B12 deficiency	Odds ratio	FFQ	Women	Total	Unadjusted	1604	355	REF	REF	REF	1.07059	0.720241	1.59248	0.755968	0.47243	1.20418	0.536892	0.351197	0.815222	0.616683	0.396413	0.95334	0.793253	0.684974	0.916745	0.000969012
GDQS-	Nutrient adequacy	Serum B12 deficiency	Odds ratio	FFQ	Women	Total	Covariate-adjusted	1604	355	REF	REF	REF	1.0574	0.702191	1.59298	0.745863	0.459031	1.20648	0.545924	0.349541	0.847057	0.598454	0.373954	0.951984	0.784862	0.66954	0.918035	0.0016225
GDQS-	Nutrient adequacy	Serum folate (ng/mL)	Estimated marginal mean	FFQ	Men	Rural	Unadjusted	840		3.56771	3.15925	3.97617	3.83939	3.39878	4.28001	3.58319	3.05076	4.11561	3.44872	3.85402	3.04341	3.60297	3.0398	4.16614	-0.0227227	-0.225542	0.180097	0.678802
GDQS-	Nutrient adequacy	Serum folate (ng/mL)	Estimated marginal mean	FFQ	Men	Rural	Covariate-adjusted	840		3.58353	3.03659	4.13048	3.88972	3.31608	4.46336	3.64011	2.9743	4.30592	3.55805	4.10376	3.01234	3.67357	2.99127	4.35587	0.00665156	-0.198607	0.21191	0.845581
GDQS-	Nutrient adequacy	Serum folate (ng/mL)	Estimated marginal mean	FFQ	Men	Total	Unadjusted	976		3.79555	3.44597	4.14513	3.94216	3.53823	4.34609	3.70312	3.21751	4.18874	3.48913	3.02144	3.95682	3.58621	3.1697	4.00271	-0.106058	-0.291197	0.0790805	0.172327
GDQS-	Nutrient adequacy	Serum folate (ng/mL)	Estimated marginal mean	FFQ	Men	Total	Covariate-adjusted	976		3.95464	3.47244	4.43685	4.20092	3.64904	4.7528	3.97855	3.35199	4.60511	3.8485	3.26069	4.43631	3.97758	3.40191	4.55325	-0.0178371	-0.208118	0.172443	0.637808
GDQS-	Nutrient adequacy	Serum folate (ng/mL)	Estimated marginal mean	FFQ	Women	Rural	Unadjusted	1317		3.7894	3.16423	4.41458	3.88759	3.24961	4.52557	3.61333	2.80355	4.42312	4.76187	5.41347	4.11027	3.70703	3.02801	4.38606	0.0613891	-0.247802	0.37058	0.499646
GDQS-	Nutrient adequacy	Serum folate (ng/mL)	Estimated marginal mean	FFQ	Women	Rural	Covariate-adjusted	1317		3.8863	3.11381	4.65879	3.92824	3.14792	4.70855	3.59611	2.66278	4.52943	4.73321	5.54221	3.92421	3.74849	2.89016	4.60682	0.0310098	-0.286334	0.348353	0.622355
GDQS-	Nutrient adequacy	Serum folate (ng/mL)	Estimated marginal mean	FFQ	Women	Total	Unadjusted	1604		4.20522	3.72113	4.68931	3.91706	3.35399	4.48013	3.64951	2.92613	4.3729	4.84013	4.24465	5.43561	3.75349	3.1071	4.39988	-0.0643021	-0.332588	0.203984	0.983071
GDQS-	Nutrient adequacy	Serum folate (ng/mL)	Estimated marginal mean	FFQ	Women	Total	Covariate-adjusted	1604		4.46151	3.89321	5.02981	4.31448	3.63526	4.9937	4.01669	3.19058	4.84281	5.23071	4.50343	5.958	4.24406	3.43823	5.04989	0.00564321	-0.281901	0.293188	0.622356
GDQS-	Nutrient adequacy	Folate deficiency	Odds ratio	FFQ	Men	Rural	Unadjusted	840	528	REF	REF	REF	0.882282	0.566892	1.37355	0.849809	0.520911	1.39289	1.15581	1.78671	0.748792	1.49396	0.870227	2.62268	1.11572	0.958276	1.30036	0.0763862
GDQS-	Nutrient adequacy	Folate deficiency	Odds ratio	FFQ	Men	Rural	Covariate-adjusted	840	528	REF	REF	REF	0.88813	0.564373	1.3984	0.847324	0.513364	1.40466	1.13356	1.77511	0.724902	1.47414	0.850641	2.61063	1.11117	0.949488	1.30174	0.0997721
GDQS-	Nutrient adequacy	Folate deficiency	Odds ratio	FFQ	Men	Total	Unadjusted	976	569	REF	REF	REF	0.953021	0.643619	1.4132	0.867494	0.560917	1.34584	1.26804	0.818441	1.98103	1.75367	1.14786	2.70691	1.19626	1.04031	1.37763	0.00459682
GDQS-	Nutrient adequacy	Folate deficiency	Odds ratio	FFQ	Men	Total	Covariate-adjusted	976	569	REF	REF	REF	0.825172	0.544352	1.25035	0.740111	0.467398	1.17313	1.01924	0.641468	1.62892	1.36184	0.870213	2.14677	1.0912	0.939935	1.26775	0.113825
GDQS-	Nutrient adequacy	Folate deficiency	Odds ratio	FFQ	Women	Rural	Unadjusted	1317	447	REF	REF	REF	1.1743	0.718531	1.9248	1.53015	0.857491	2.79203	0.909275	1.47894	0.558936	1.01367	0.614448	1.67659	0.998928	0.843125	1.18323	0.68882
GDQS-	Nutrient adequacy	Folate deficiency	Odds ratio	FFQ	Women	Rural	Covariate-adjusted	1317	447	REF	REF	REF	1.18934	0.721287	1.96698	1.56447	0.868073	2.88254	0.877028	1.4466	0.531306	0.945446	0.565842	1.58194	0.969138	0.812817	1.15493	0.478898
GDQS-	Nutrient adequacy	Folate deficiency	Odds ratio	FFQ	Women	Total	Unadjusted	1604	510	REF	REF	REF	1.49855	0.989225	2.28436	1.91079	1.15577	3.22777	1.10018	0.723707	1.67821	1.35766	0.867852	2.14178	1.13239	0.974733	1.317	0.558289
GDQS-	Nutrient adequacy	Folate deficiency	Odds ratio	FFQ	Women	Total	Covariate-adjusted	1604	510	REF	REF	REF	1.24004	0.802778	1.92216	1.56301	0.924746	2.69039	0.820017	0.521855	1.28767	0.940202	0.578322	1.53431	0.991407	0.840721	1.16863	0.337963
GDQS+	Anthropometry	BMI (kg/m2)	Estimated marginal mean	FFQ	Men	Rural	Unadjusted	832		19.1663	18.7867	19.5459	19.3079	18.9243	19.6915	19.5487	19.121	19.9764	19.6897	20.147	19.2325	19.8727	19.4622	20.2832	0.282764	0.100078	0.465451	0.00564138
GDQS+	Anthropometry	BMI (kg/m2)	Estimated marginal mean	FFQ	Men	Rural	Covariate-adjusted	832		19.3266	18.8245	19.8288	19.2772	18.7905	19.764	19.5162	18.9846	20.0478	19.6783	20.2191	19.1376	19.7121	19.203	20.2211	0.178802	-0.00117328	0.358777	0.0661737
GDQS+	Anthropometry	BMI (kg/m2)	Estimated marginal mean	FFQ	Men	Total	Unadjusted	965		19.4103	18.9994	19.8211	19.8113	19.4063	20.2164	20.2679	19.8299	20.7059	19.8726	19.4369	20.3082	20.3806	19.9327	20.8285	0.31082	0.120174	0.501465	0.00382547
GDQS+	Anthropometry	BMI (kg/m2)	Estimated marginal mean	FFQ	Men	Total	Covariate-adjusted	965		20.7892	20.2821	21.2962	20.815	20.3315	21.2985	21.1812	20.6702	21.6922	20.8746	20.3691	21.3801	21.0397	20.5323	21.5471	0.0768318	-0.0990692	0.252733	0.378784
GDQS+	Anthropometry	BMI (kg/m2)	Estimated marginal mean	FFQ	Women	Rural	Unadjusted	1311		20.0138	19.638	20.3896	19.8224	19.4415	20.2032	20.3707	19.9238	20.8176	20.5122	20.9283	20.0961	21.2719	20.8558	21.688	0.466263	0.285103	0.647422	6.32e-07
GDQS+	Anthropometry	BMI (kg/m2)	Estimated marginal mean	FFQ	Women	Rural	Covariate-adjusted	1311		20.0264	19.5525	20.5003	19.84	19.3871	20.2928	20.3065	19.8061	20.807	20.4612	20.925	19.9975	21.2141	20.7446	21.6836	0.444104	0.258971	0.629238	4.95e-06
GDQS+	Anthropometry	BMI (kg/m2)	Estimated marginal mean	FFQ	Women	Total	Unadjusted	1596		20.3355	19.9236	20.7474	20.4586	20.0563	20.8609	20.9001	20.4653	21.335	21.2608	20.852	21.6696	22.0711	21.6271	22.515	0.659882	0.472581	0.847184	5.26926e-10
GDQS+	Anthropometry	BMI (kg/m2)	Estimated marginal mean	FFQ	Women	Total	Covariate-adjusted	1596		21.3789	20.9095	21.8484	21.379	20.9401	21.8178	21.6668	21.208	22.1256	21.9188	21.4941	22.3435	22.4174	21.9602	22.8747	0.412855	0.232271	0.593439	6.97437e-05
GDQS+	Anthropometry	MUAC (cm)	Estimated marginal mean	FFQ	Men	Rural	Unadjusted	832		24.3645	23.9893	24.7397	24.6257	24.2465	25.0049	24.6753	24.2525	25.0982	24.865	25.3171	24.413	25.1412	24.7354	25.547	0.255384	0.0745638	0.436204	0.00516241
GDQS+	Anthropometry	MUAC (cm)	Estimated marginal mean	FFQ	Men	Rural	Covariate-adjusted	832		24.5194	24.0168	25.022	24.6583	24.1711	25.1455	24.6692	24.1372	25.2012	24.849	25.3902	24.3078	24.9844	24.4749	25.4939	0.148422	-0.0317793	0.328623	0.0791859
GDQS+	Anthropometry	MUAC (cm)	Estimated marginal mean	FFQ	Men	Total	Unadjusted	965		24.6041	24.2131	24.9951	25.0533	24.6678	25.4388	25.2189	24.802	25.6357	25.2081	24.7935	25.6227	25.448	25.0217	25.8743	0.273771	0.0925081	0.455033	0.00514843
GDQS+	Anthropometry	MUAC (cm)	Estimated marginal mean	FFQ	Men	Total	Covariate-adjusted	965		25.8015	25.3037	26.2992	25.9787	25.5041	26.4534	26.0275	25.5258	26.5291	26.0559	25.5596	26.5521	25.987	25.4889	26.4851	0.0544737	-0.118088	0.227036	0.473595
GDQS+	Anthropometry	MUAC (cm)	Estimated marginal mean	FFQ	Women	Rural	Unadjusted	1311		24.4689	24.1186	24.8192	24.7333	24.3783	25.0883	24.9795	24.563	25.3961	25.1724	25.5602	24.7845	25.6077	25.2198	25.9955	0.435106	0.266822	0.60339	5.85e-06
GDQS+	Anthropometry	MUAC (cm)	Estimated marginal mean	FFQ	Women	Rural	Covariate-adjusted	1311		24.6088	24.1672	25.0504	24.8748	24.4528	25.2967	25.0534	24.5871	25.5197	25.2398	25.672	24.8077	25.7165	25.279	26.154	0.423383	0.251432	0.595334	2.41e-05
GDQS+	Anthropometry	MUAC (cm)	Estimated marginal mean	FFQ	Women	Total	Unadjusted	1596		24.7483	24.3771	25.1196	25.1326	24.77	25.4951	25.3692	24.9773	25.7611	25.7924	25.424	26.1609	26.194	25.794	26.5941	0.567732	0.399121	0.736342	9.89647e-09
GDQS+	Anthropometry	MUAC (cm)	Estimated marginal mean	FFQ	Women	Total	Covariate-adjusted	1596		25.5615	25.1309	25.9921	25.8613	25.4588	26.2638	25.9777	25.5568	26.3985	26.3022	25.9126	26.6918	26.503	26.0837	26.9224	0.386261	0.220778	0.551745	0.000117352
GDQS+	NCD risk	BMI ≥25 kg/m2	Odds ratio	FFQ	Men	Rural	Unadjusted	832	34	REF	REF	REF	1.19872	0.391034	3.78808	1.5046	0.48969	4.76534	1.73148	5.49305	0.562578	1.3808	0.449816	4.3693	1.28266	0.910504	1.80749	0.420856
GDQS+	NCD risk	BMI ≥25 kg/m2	Odds ratio	FFQ	Men	Rural	Covariate-adjusted	832	34	REF	REF	REF	1.02709	0.329542	3.29304	1.34107	0.429088	4.31613	1.54388	5.00337	0.490037	1.22905	0.388897	3.99344	1.23843	0.867168	1.76599	0.525747
GDQS+	NCD risk	BMI ≥25 kg/m2	Odds ratio	FFQ	Men	Total	Unadjusted	965	67	REF	REF	REF	1.6	0.718243	3.7323	2.16	0.988016	4.98507	1.13143	0.454104	2.81914	1.58889	0.68131	3.81242	1.18328	0.923811	1.51544	0.546955
GDQS+	NCD risk	BMI ≥25 kg/m2	Odds ratio	FFQ	Men	Total	Covariate-adjusted	965	67	REF	REF	REF	1.10803	0.469647	2.71039	1.45268	0.622802	3.53289	0.748716	0.280906	1.97993	0.874216	0.343404	2.25834	0.997588	0.749182	1.32413	0.532089
GDQS+	NCD risk	BMI ≥25 kg/m2	Odds ratio	FFQ	Women	Rural	Unadjusted	1311	114	REF	REF	REF	0.669031	0.326716	1.33058	1.01071	0.499949	1.99702	1.57829	2.90558	0.866764	2.43855	1.40354	4.3438	1.45904	1.20415	1.77111	7.78e-05
GDQS+	NCD risk	BMI ≥25 kg/m2	Odds ratio	FFQ	Women	Rural	Covariate-adjusted	1311	114	REF	REF	REF	0.662554	0.320015	1.33334	0.917014	0.445192	1.84609	1.43197	2.68487	0.77094	2.35499	1.31246	4.32073	1.43857	1.17368	1.76765	0.000418169
GDQS+	NCD risk	BMI ≥25 kg/m2	Odds ratio	FFQ	Women	Total	Unadjusted	1596	209	REF	REF	REF	1.05122	0.629821	1.76039	1.25107	0.747895	2.09983	1.85312	1.16476	2.99482	2.36653	1.48704	3.82803	1.42973	1.23577	1.65628	1.84794e-05
GDQS+	NCD risk	BMI ≥25 kg/m2	Odds ratio	FFQ	Women	Total	Covariate-adjusted	1596	209	REF	REF	REF	0.945719	0.547636	1.63673	0.990201	0.570008	1.72247	1.43273	0.862621	2.408	1.59881	0.953619	2.71182	1.23419	1.0482	1.45491	0.0224563
GDQS+	NCD risk	Diastolic BP (mmHg)	Estimated marginal mean	FFQ	Men	Rural	Unadjusted	840		76.3109	74.9299	77.6919	77.1111	75.7156	78.5066	78.2632	76.707	79.8193	77.9211	79.5846	76.2575	79.7394	78.2458	81.233	1.13557	0.469913	1.80123	0.00116564
GDQS+	NCD risk	Diastolic BP (mmHg)	Estimated marginal mean	FFQ	Men	Rural	Covariate-adjusted	840		75.7012	73.8614	77.541	76.0091	74.2257	77.7924	77.2982	75.3507	79.2457	77.0399	79.0209	75.0589	78.7514	76.8864	80.6164	1.01583	0.355737	1.67593	0.0023204
GDQS+	NCD risk	Diastolic BP (mmHg)	Estimated marginal mean	FFQ	Men	Total	Unadjusted	976		76.8437	75.4567	78.2308	78.014	76.6466	79.3815	78.8607	77.3819	80.3394	78.7514	77.2806	80.2221	80.0771	78.565	81.5893	1.08197	0.43931	1.72462	0.00205624
GDQS+	NCD risk	Diastolic BP (mmHg)	Estimated marginal mean	FFQ	Men	Total	Covariate-adjusted	976		78.3033	76.4818	80.1249	78.6219	76.8849	80.3589	79.526	77.6901	81.3619	79.541	77.725	81.357	80.6106	78.7877	82.4335	0.77805	0.146647	1.40945	0.0157709
GDQS+	NCD risk	Diastolic BP (mmHg)	Estimated marginal mean	FFQ	Women	Rural	Unadjusted	1317		78.8536	77.6954	80.0119	78.2061	77.0323	79.3799	79.7186	78.3413	81.0959	80.0706	81.3529	78.7882	80.119	78.8366	81.4013	0.562517	0.00442187	1.12061	0.0261368
GDQS+	NCD risk	Diastolic BP (mmHg)	Estimated marginal mean	FFQ	Women	Rural	Covariate-adjusted	1317		78.6244	77.1671	80.0817	78.1507	76.7582	79.5433	79.6822	78.1434	81.2211	80.0153	81.4413	78.5893	80.3815	78.9378	81.8252	0.724062	0.154967	1.29316	0.00752269
GDQS+	NCD risk	Diastolic BP (mmHg)	Estimated marginal mean	FFQ	Women	Total	Unadjusted	1604		79.0121	77.9004	80.1238	78.5706	77.4848	79.6564	79.4529	78.2793	80.6265	80.3571	79.2537	81.4605	80.6895	79.4914	81.8875	0.64929	0.142261	1.15632	0.00539775
GDQS+	NCD risk	Diastolic BP (mmHg)	Estimated marginal mean	FFQ	Women	Total	Covariate-adjusted	1604		78.8792	77.5349	80.2234	78.571	77.3145	79.8275	79.4258	78.1122	80.7395	80.3636	79.1475	81.5797	80.9286	79.6194	82.2378	0.751684	0.233626	1.26974	0.00174671
GDQS+	NCD risk	Hypertension	Odds ratio	FFQ	Men	Rural	Unadjusted	840	235	REF	REF	REF	1.08788	0.682518	1.73569	1.26067	0.77596	2.04681	1.27826	2.10907	0.772333	1.82609	1.15684	2.89875	1.24373	1.06829	1.45051	0.0103501
GDQS+	NCD risk	Hypertension	Odds ratio	FFQ	Men	Rural	Covariate-adjusted	840	235	REF	REF	REF	1.02738	0.63758	1.65604	1.19577	0.727011	1.96471	1.19375	2.00033	0.71021	1.78979	1.11455	2.88949	1.23058	1.05045	1.44416	0.0177522
GDQS+	NCD risk	Hypertension	Odds ratio	FFQ	Men	Total	Unadjusted	976	287	REF	REF	REF	1.17487	0.758477	1.82474	1.39339	0.89141	2.18359	1.40719	0.901824	2.20194	1.91339	1.23346	2.98436	1.2466	1.085	1.43445	0.00321073
GDQS+	NCD risk	Hypertension	Odds ratio	FFQ	Men	Total	Covariate-adjusted	976	287	REF	REF	REF	1.06657	0.679703	1.67665	1.27905	0.806146	2.03299	1.28546	0.811354	2.04122	1.80916	1.14183	2.88056	1.2221	1.0556	1.41685	0.00905749
GDQS+	NCD risk	Hypertension	Odds ratio	FFQ	Women	Rural	Unadjusted	1317	392	REF	REF	REF	0.953478	0.664799	1.36657	1.13492	0.771297	1.66599	1.41526	2.03482	0.985361	1.17934	0.815579	1.7045	1.10482	0.981586	1.24392	0.0841207
GDQS+	NCD risk	Hypertension	Odds ratio	FFQ	Women	Rural	Covariate-adjusted	1317	392	REF	REF	REF	1.01077	0.700028	1.45881	1.22689	0.826236	1.81834	1.56117	2.2691	1.07575	1.3933	0.948383	2.04768	1.17367	1.03661	1.32966	0.0124284
GDQS+	NCD risk	Hypertension	Odds ratio	FFQ	Women	Total	Unadjusted	1604	484	REF	REF	REF	1.06776	0.763947	1.49369	1.11047	0.784749	1.5712	1.33642	0.960709	1.86286	1.25719	0.889201	1.77835	1.07418	0.965352	1.1954	0.0803636
GDQS+	NCD risk	Hypertension	Odds ratio	FFQ	Women	Total	Covariate-adjusted	1604	484	REF	REF	REF	1.10892	0.787102	1.5639	1.14827	0.803634	1.64076	1.43427	1.01887	2.02364	1.42515	0.98964	2.05456	1.11573	0.996006	1.25019	0.0193055
GDQS+	NCD risk	Systolic BP (mmHg)	Estimated marginal mean	FFQ	Men	Rural	Unadjusted	840		116.023	114.017	118.029	115.675	113.647	117.702	118.78	116.519	121.04	119.286	121.702	116.869	121.076	118.906	123.245	1.92997	0.962014	2.89792	6.54e-05
GDQS+	NCD risk	Systolic BP (mmHg)	Estimated marginal mean	FFQ	Men	Rural	Covariate-adjusted	840		118.796	116.067	121.525	117.737	115.092	120.382	121.03	118.141	123.918	121.23	124.168	118.291	122.949	120.183	125.716	1.62055	0.640022	2.60107	0.00068618
GDQS+	NCD risk	Systolic BP (mmHg)	Estimated marginal mean	FFQ	Men	Total	Unadjusted	976		116.433	114.423	118.443	116.839	114.857	118.82	120.175	118.032	122.318	119.068	116.936	121.199	121.634	119.443	123.826	1.72333	0.789943	2.65671	0.000195269
GDQS+	NCD risk	Systolic BP (mmHg)	Estimated marginal mean	FFQ	Men	Total	Covariate-adjusted	976		120.321	117.615	123.026	119.625	117.045	122.205	123.103	120.377	125.83	121.869	119.172	124.566	124.158	121.451	126.866	1.27656	0.336333	2.21679	0.00359378
GDQS+	NCD risk	Systolic BP (mmHg)	Estimated marginal mean	FFQ	Women	Rural	Unadjusted	1317		114.109	112.289	115.928	113.807	111.963	115.652	117.16	114.997	119.324	117.212	119.226	115.197	117.282	115.268	119.297	1.43453	0.557862	2.31121	0.00169983
GDQS+	NCD risk	Systolic BP (mmHg)	Estimated marginal mean	FFQ	Women	Rural	Covariate-adjusted	1317		113.875	111.599	116.15	113.844	111.669	116.018	117.289	114.887	119.692	117.33	119.556	115.103	117.985	115.731	120.24	1.75662	0.868368	2.64487	0.000198214
GDQS+	NCD risk	Systolic BP (mmHg)	Estimated marginal mean	FFQ	Women	Total	Unadjusted	1604		114.036	112.325	115.748	114.197	112.526	115.869	116.111	114.304	117.918	117.698	115.999	119.397	117.195	115.35	119.039	1.28465	0.503745	2.06555	0.000563851
GDQS+	NCD risk	Systolic BP (mmHg)	Estimated marginal mean	FFQ	Women	Total	Covariate-adjusted	1604		113.56	111.504	115.616	113.874	111.952	115.795	115.731	113.722	117.741	117.561	115.701	119.421	117.706	115.703	119.708	1.59415	0.801635	2.38667	3.23277e-05
GDQS+	Nutrient adequacy	BMI <18.5 kg/m2	Odds ratio	FFQ	Men	Rural	Unadjusted	832	340	REF	REF	REF	0.934284	0.623731	1.39871	0.778162	0.504491	1.19643	0.790483	1.23553	0.503737	0.613011	0.397902	0.939443	0.838949	0.728538	0.964517	0.0204888
GDQS+	Nutrient adequacy	BMI <18.5 kg/m2	Odds ratio	FFQ	Men	Rural	Covariate-adjusted	832	340	REF	REF	REF	1.04507	0.684591	1.59636	0.878851	0.559926	1.37659	0.865374	1.3893	0.537204	0.744267	0.472226	1.16884	0.892573	0.768797	1.03496	0.137049
GDQS+	Nutrient adequacy	BMI <18.5 kg/m2	Odds ratio	FFQ	Men	Total	Unadjusted	965	354	REF	REF	REF	0.89852	0.609103	1.32465	0.698723	0.461892	1.05292	0.792541	0.527103	1.18867	0.56085	0.364595	0.856676	0.842197	0.737072	0.960909	0.00780443
GDQS+	Nutrient adequacy	BMI <18.5 kg/m2	Odds ratio	FFQ	Men	Total	Covariate-adjusted	965	354	REF	REF	REF	1.08114	0.713798	1.63907	0.872847	0.562296	1.35215	0.956224	0.617114	1.4801	0.796775	0.501009	1.26181	0.947726	0.821097	1.09307	0.269327
GDQS+	Nutrient adequacy	BMI <18.5 kg/m2	Odds ratio	FFQ	Women	Rural	Unadjusted	1311	397	REF	REF	REF	1.07297	0.767571	1.50027	0.768005	0.524595	1.11846	0.659213	0.95206	0.453989	0.591635	0.404678	0.859117	0.816136	0.723355	0.919571	0.000325569
GDQS+	Nutrient adequacy	BMI <18.5 kg/m2	Odds ratio	FFQ	Women	Rural	Covariate-adjusted	1311	397	REF	REF	REF	1.05213	0.749871	1.47646	0.774747	0.525751	1.13576	0.653613	0.951138	0.446706	0.597647	0.403394	0.8795	0.817846	0.721241	0.926093	0.000690205
GDQS+	Nutrient adequacy	BMI <18.5 kg/m2	Odds ratio	FFQ	Women	Total	Unadjusted	1596	435	REF	REF	REF	0.970202	0.704035	1.33713	0.766258	0.543349	1.07766	0.597297	0.423285	0.839593	0.458973	0.313456	0.665602	0.759372	0.677138	0.850264	1.21545e-06
GDQS+	Nutrient adequacy	BMI <18.5 kg/m2	Odds ratio	FFQ	Women	Total	Covariate-adjusted	1596	435	REF	REF	REF	0.972771	0.701064	1.34987	0.802593	0.563718	1.13979	0.628322	0.440648	0.892634	0.53205	0.357459	0.785029	0.797277	0.706534	0.898426	0.000116859
GDQS+	Nutrient adequacy	Ferritin (ng/mL)	Estimated marginal mean	FFQ	Men	Rural	Unadjusted	766		83.4964	72.1008	94.892	95.7539	84.0917	107.416	99.367	86.8198	111.914	102.702	116.317	89.087	84.2645	71.8857	96.6432	0.98343	-4.55118	6.51804	0.662869
GDQS+	Nutrient adequacy	Ferritin (ng/mL)	Estimated marginal mean	FFQ	Men	Rural	Covariate-adjusted	766		80.6769	65.5317	95.8221	88.3405	73.618	103.063	89.7191	73.9297	105.508	92.6984	109.007	76.3899	72.0768	56.7676	87.3859	-2.39188	-7.87632	3.09255	0.505051
GDQS+	Nutrient adequacy	Ferritin (ng/mL)	Estimated marginal mean	FFQ	Men	Total	Unadjusted	869		86.0638	74.2454	97.8822	100.533	88.8094	112.257	111.52	99.334	123.707	103.086	90.7569	115.414	94.5679	81.5295	107.606	2.95241	-2.59235	8.49717	0.326999
GDQS+	Nutrient adequacy	Ferritin (ng/mL)	Estimated marginal mean	FFQ	Men	Total	Covariate-adjusted	869		103.315	87.3646	119.265	109.003	93.8451	124.162	116.696	101.135	132.257	107.894	92.2214	123.566	95.0116	79.0117	111.012	-2.51797	-7.94414	2.9082	0.364873
GDQS+	Nutrient adequacy	Ferritin (ng/mL)	Estimated marginal mean	FFQ	Women	Rural	Unadjusted	651		47.6258	39.6773	55.5744	54.6195	47.1843	62.0547	58.1868	48.7368	67.6368	54.0491	63.2798	44.8184	45.7575	37.068	54.447	0.459135	-3.40551	4.32378	0.748951
GDQS+	Nutrient adequacy	Ferritin (ng/mL)	Estimated marginal mean	FFQ	Women	Rural	Covariate-adjusted	651		52.9241	42.588	63.2602	59.466	50.0994	68.8325	62.2588	51.2799	73.2377	57.1736	67.5735	46.7737	47.8205	37.7859	57.8552	-0.838814	-4.77914	3.10152	0.360878
GDQS+	Nutrient adequacy	Ferritin (ng/mL)	Estimated marginal mean	FFQ	Women	Total	Unadjusted	782		49.1089	41.1202	57.0976	55.9218	48.6368	63.2067	56.4341	47.9474	64.9208	53.3695	45.2246	61.5143	56.272	47.8453	64.6988	2.94191	-0.663869	6.54769	0.368867
GDQS+	Nutrient adequacy	Ferritin (ng/mL)	Estimated marginal mean	FFQ	Women	Total	Covariate-adjusted	782		58.2735	48.3432	68.2037	64.2999	55.2947	73.3052	63.16	53.3685	72.9515	58.7904	49.7512	67.8297	59.8362	50.326	69.3465	0.917789	-2.8259	4.66148	0.85981
GDQS+	Nutrient adequacy	Low ferritin	Odds ratio	FFQ	Men	Rural	Unadjusted	766	74	REF	REF	REF	1.12541	0.547053	2.32537	0.66104	0.272029	1.51455	1.38475	2.92912	0.651723	1.28618	0.623701	2.66421	1.14745	0.901503	1.46093	0.389258
GDQS+	Nutrient adequacy	Low ferritin	Odds ratio	FFQ	Men	Rural	Covariate-adjusted	766	74	REF	REF	REF	1.47848	0.692628	3.18305	0.866343	0.346586	2.05703	2.11154	4.72276	0.948214	1.93366	0.896256	4.22025	1.33901	1.03736	1.73489	0.0596919
GDQS+	Nutrient adequacy	Low ferritin	Odds ratio	FFQ	Men	Total	Unadjusted	869	75	REF	REF	REF	1.05007	0.511799	2.16387	0.576136	0.237826	1.31522	1.17361	0.570997	2.42287	1.24265	0.596002	2.59132	1.11023	0.873369	1.4115	0.509083
GDQS+	Nutrient adequacy	Low ferritin	Odds ratio	FFQ	Men	Total	Covariate-adjusted	869	75	REF	REF	REF	1.45538	0.683277	3.12592	0.83941	0.336495	1.98803	1.84569	0.860683	4.00107	2.30104	1.04341	5.12178	1.34274	1.04412	1.73297	0.0340787
GDQS+	Nutrient adequacy	Low ferritin	Odds ratio	FFQ	Women	Rural	Unadjusted	651	156	REF	REF	REF	0.663802	0.401371	1.09299	0.429035	0.224489	0.789718	0.555222	0.985792	0.305662	0.772097	0.450732	1.31149	0.845194	0.700312	1.01715	0.262585
GDQS+	Nutrient adequacy	Low ferritin	Odds ratio	FFQ	Women	Rural	Covariate-adjusted	651	156	REF	REF	REF	0.675591	0.397032	1.14486	0.464005	0.235598	0.883098	0.651798	1.19695	0.348274	0.934308	0.520214	1.67055	0.911525	0.745143	1.1131	0.799273
GDQS+	Nutrient adequacy	Low ferritin	Odds ratio	FFQ	Women	Total	Unadjusted	782	173	REF	REF	REF	0.629787	0.385412	1.02465	0.538634	0.308899	0.923209	0.629787	0.372796	1.05345	0.580067	0.336463	0.985841	0.818118	0.686783	0.97172	0.0734771
GDQS+	Nutrient adequacy	Low ferritin	Odds ratio	FFQ	Women	Total	Covariate-adjusted	782	173	REF	REF	REF	0.643181	0.384127	1.07269	0.596167	0.332875	1.05183	0.782984	0.448998	1.35637	0.764228	0.425279	1.36027	0.909411	0.752705	1.09683	0.606224
GDQS+	Nutrient adequacy	Hemoglobin (g/dL)	Estimated marginal mean	FFQ	Men	Rural	Unadjusted	765		14.5929	14.3484	14.8374	14.7873	14.5435	15.031	14.9064	14.6343	15.1786	14.8759	15.1732	14.5786	15.0074	14.7434	15.2713	0.160033	0.0426121	0.277453	0.0278105
GDQS+	Nutrient adequacy	Hemoglobin (g/dL)	Estimated marginal mean	FFQ	Men	Rural	Covariate-adjusted	765		14.5921	14.2638	14.9204	14.7711	14.4542	15.088	14.8335	14.4863	15.1806	14.7222	15.0864	14.358	14.8144	14.479	15.1497	0.086539	-0.0300228	0.203101	0.33858
GDQS+	Nutrient adequacy	Hemoglobin (g/dL)	Estimated marginal mean	FFQ	Men	Total	Unadjusted	883		14.6382	14.4057	14.8707	14.8544	14.6302	15.0786	14.9772	14.7354	15.219	14.8596	14.617	15.1021	15.1569	14.9053	15.4085	0.158325	0.0512399	0.26541	0.00735346
GDQS+	Nutrient adequacy	Hemoglobin (g/dL)	Estimated marginal mean	FFQ	Men	Total	Covariate-adjusted	883		14.7712	14.4585	15.0838	14.9348	14.6422	15.2274	14.9912	14.6811	15.3012	14.7989	14.4879	15.1099	15.0361	14.726	15.3463	0.0670415	-0.0399837	0.174067	0.310127
GDQS+	Nutrient adequacy	Hemoglobin (g/dL)	Estimated marginal mean	FFQ	Women	Rural	Unadjusted	1217		12.7912	12.6218	12.9606	13.0436	12.8748	13.2124	13.2004	13.0006	13.4001	13.1285	13.316	12.941	13.1838	12.9983	13.3692	0.129318	0.0485203	0.210116	0.00247178
GDQS+	Nutrient adequacy	Hemoglobin (g/dL)	Estimated marginal mean	FFQ	Women	Rural	Covariate-adjusted	1217		13.1602	12.9493	13.3711	13.3456	13.1467	13.5445	13.463	13.2406	13.6855	13.3803	13.5883	13.1722	13.3898	13.1825	13.5971	0.0731786	-0.0090648	0.155422	0.0904113
GDQS+	Nutrient adequacy	Hemoglobin (g/dL)	Estimated marginal mean	FFQ	Women	Total	Unadjusted	1485		12.8295	12.6713	12.9877	13.0881	12.937	13.2393	13.2072	13.0426	13.3718	13.2758	13.1191	13.4325	13.2515	13.0826	13.4204	0.152397	0.0809268	0.223868	8.08621e-05
GDQS+	Nutrient adequacy	Hemoglobin (g/dL)	Estimated marginal mean	FFQ	Women	Total	Covariate-adjusted	1485		13.1435	12.9526	13.3344	13.332	13.157	13.507	13.407	13.2225	13.5915	13.4609	13.2871	13.6346	13.3795	13.1942	13.5647	0.0902098	0.0169558	0.163464	0.0244368
GDQS+	Nutrient adequacy	Anemia	Odds ratio	FFQ	Men	Rural	Unadjusted	765	77	REF	REF	REF	0.586343	0.302123	1.10986	0.603588	0.296161	1.18278	0.451515	0.964533	0.193746	0.391384	0.174765	0.813606	0.718655	0.561516	0.914831	0.0160898
GDQS+	Nutrient adequacy	Anemia	Odds ratio	FFQ	Men	Rural	Covariate-adjusted	765	77	REF	REF	REF	0.584008	0.297056	1.12073	0.660831	0.319391	1.3188	0.532597	1.16647	0.22427	0.464691	0.204099	0.986573	0.771731	0.596703	0.992906	0.0750247
GDQS+	Nutrient adequacy	Anemia	Odds ratio	FFQ	Men	Total	Unadjusted	883	80	REF	REF	REF	0.581952	0.304428	1.0889	0.562678	0.282051	1.0847	0.444444	0.210308	0.889467	0.312099	0.128965	0.679139	0.693684	0.544962	0.878657	0.00484698
GDQS+	Nutrient adequacy	Anemia	Odds ratio	FFQ	Men	Total	Covariate-adjusted	883	80	REF	REF	REF	0.622161	0.320717	1.18275	0.679203	0.334278	1.33831	0.560592	0.260273	1.14893	0.430883	0.17457	0.963239	0.781166	0.60814	0.998537	0.0601522
GDQS+	Nutrient adequacy	Anemia	Odds ratio	FFQ	Women	Rural	Unadjusted	1217	228	REF	REF	REF	0.541927	0.356715	0.81627	0.505677	0.313775	0.79935	0.662827	1.0082	0.431829	0.457151	0.287325	0.714638	0.771463	0.664849	0.893153	0.00855819
GDQS+	Nutrient adequacy	Anemia	Odds ratio	FFQ	Women	Rural	Covariate-adjusted	1217	228	REF	REF	REF	0.586719	0.383308	0.890837	0.577235	0.354628	0.922726	0.773429	1.19125	0.498178	0.587534	0.363159	0.935763	0.839366	0.71975	0.976993	0.144589
GDQS+	Nutrient adequacy	Anemia	Odds ratio	FFQ	Women	Total	Unadjusted	1485	254	REF	REF	REF	0.544617	0.366087	0.804832	0.547112	0.359854	0.823419	0.513037	0.339868	0.767293	0.444664	0.28375	0.685351	0.746725	0.648458	0.857979	0.00077173
GDQS+	Nutrient adequacy	Anemia	Odds ratio	FFQ	Women	Total	Covariate-adjusted	1485	254	REF	REF	REF	0.59873	0.399872	0.890983	0.632641	0.412505	0.961393	0.615936	0.404251	0.930809	0.600255	0.376632	0.943042	0.822671	0.710704	0.950534	0.0567454
GDQS+	Nutrient adequacy	Low MUAC	Odds ratio	FFQ	Men	Rural	Unadjusted	832	533	REF	REF	REF	0.902877	0.589201	1.38241	0.85892	0.548113	1.34721	0.785649	1.24993	0.494435	0.675123	0.43716	1.0401	0.879893	0.762589	1.01425	0.0646971
GDQS+	Nutrient adequacy	Low MUAC	Odds ratio	FFQ	Men	Rural	Covariate-adjusted	832	533	REF	REF	REF	0.943035	0.608839	1.46014	0.925479	0.584427	1.46764	0.840775	1.36093	0.520259	0.785919	0.501286	1.23092	0.929279	0.801479	1.07681	0.252355
GDQS+	Nutrient adequacy	Low MUAC	Odds ratio	FFQ	Men	Total	Unadjusted	965	566	REF	REF	REF	0.806142	0.543104	1.19441	0.726998	0.48301	1.09232	0.693666	0.461579	1.04019	0.702849	0.464945	1.06056	0.876912	0.770547	0.997039	0.0668748
GDQS+	Nutrient adequacy	Low MUAC	Odds ratio	FFQ	Men	Total	Covariate-adjusted	965	566	REF	REF	REF	0.920639	0.605778	1.3982	0.903994	0.585588	1.3956	0.818274	0.529953	1.26244	1.03072	0.658768	1.61525	0.993473	0.864178	1.14198	0.910075
GDQS+	Nutrient adequacy	Low MUAC	Odds ratio	FFQ	Women	Rural	Unadjusted	1311	663	REF	REF	REF	0.891017	0.645191	1.22993	0.754109	0.530568	1.07078	0.635615	0.890161	0.452928	0.557714	0.39672	0.78184	0.776517	0.694628	0.866872	9.87e-05
GDQS+	Nutrient adequacy	Low MUAC	Odds ratio	FFQ	Women	Rural	Covariate-adjusted	1311	663	REF	REF	REF	0.892325	0.642641	1.23842	0.776487	0.542068	1.11136	0.657048	0.927883	0.464367	0.560044	0.392914	0.796018	0.776238	0.691074	0.870725	0.000275854
GDQS+	Nutrient adequacy	Low MUAC	Odds ratio	FFQ	Women	Total	Unadjusted	1596	741	REF	REF	REF	0.83352	0.616028	1.12697	0.729072	0.532015	0.997842	0.621547	0.457296	0.843235	0.469006	0.338388	0.647671	0.752227	0.679183	0.832022	7.34424e-07
GDQS+	Nutrient adequacy	Low MUAC	Odds ratio	FFQ	Women	Total	Covariate-adjusted	1596	741	REF	REF	REF	0.855511	0.626228	1.16802	0.775572	0.559496	1.07405	0.681953	0.495428	0.937364	0.53555	0.379309	0.753898	0.78891	0.70786	0.878266	0.000139582
GDQS+	Nutrient adequacy	Overall nutrient adequacy (FFQ) (energy-adjusted)	Estimated marginal mean	FFQ	Men	Rural	Unadjusted	840		3.21574	3.02498	3.40649	4.09392	3.90116	4.28668	4.43471	4.21976	4.64965	4.25465	4.48443	4.02486	4.52527	4.31896	4.73157	0.459078	0.36643	0.551726	5.76e-17
GDQS+	Nutrient adequacy	Overall nutrient adequacy (FFQ) (energy-adjusted)	Estimated marginal mean	FFQ	Men	Rural	Covariate-adjusted	840		3.42773	3.16638	3.68909	4.27057	4.01724	4.52391	4.63096	4.35431	4.90761	4.41888	4.70029	4.13747	4.68406	4.41913	4.949	0.444991	0.350566	0.539416	3.51e-15
GDQS+	Nutrient adequacy	Overall nutrient adequacy (FFQ) (energy-adjusted)	Estimated marginal mean	FFQ	Men	Total	Unadjusted	976		3.2664	3.08226	3.45054	4.1913	4.00976	4.37284	4.56286	4.36655	4.75917	4.38297	4.18772	4.57822	4.69599	4.49524	4.89674	0.476825	0.390646	0.563004	6.64127e-22
GDQS+	Nutrient adequacy	Overall nutrient adequacy (FFQ) (energy-adjusted)	Estimated marginal mean	FFQ	Men	Total	Covariate-adjusted	976		3.57988	3.32826	3.8315	4.45099	4.21104	4.69093	4.83067	4.57707	5.08427	4.64231	4.39145	4.89317	4.91396	4.66215	5.16576	0.45126	0.363236	0.539284	8.13783e-19
GDQS+	Nutrient adequacy	Overall nutrient adequacy (FFQ) (energy-adjusted)	Estimated marginal mean	FFQ	Women	Rural	Unadjusted	1317		3.94769	3.79292	4.10247	4.39101	4.23416	4.54787	4.60363	4.41959	4.78768	4.53912	4.71048	4.36775	5.09145	4.92009	5.26281	0.387413	0.313099	0.461728	1.02e-19
GDQS+	Nutrient adequacy	Overall nutrient adequacy (FFQ) (energy-adjusted)	Estimated marginal mean	FFQ	Women	Rural	Covariate-adjusted	1317		3.7795	3.58433	3.97467	4.23812	4.05163	4.42462	4.44242	4.23633	4.6485	4.40016	4.59114	4.20918	4.92905	4.7357	5.1224	0.394197	0.318293	0.470101	2.22e-19
GDQS+	Nutrient adequacy	Overall nutrient adequacy (FFQ) (energy-adjusted)	Estimated marginal mean	FFQ	Women	Total	Unadjusted	1604		4.04725	3.90075	4.19375	4.47112	4.32804	4.61421	4.7205	4.56584	4.87516	4.80148	4.65607	4.94689	5.30384	5.14596	5.46172	0.418676	0.352116	0.485236	2.3229e-30
GDQS+	Nutrient adequacy	Overall nutrient adequacy (FFQ) (energy-adjusted)	Estimated marginal mean	FFQ	Women	Total	Covariate-adjusted	1604		4.05157	3.87318	4.22996	4.48012	4.31337	4.64687	4.72845	4.55412	4.90279	4.80084	4.63945	4.96224	5.25777	5.08403	5.43152	0.404166	0.335651	0.47268	5.36951e-27
GDQS+	Nutrient adequacy	Overall nutrient adequacy <4 (FFQ) (energy-adjusted)	Odds ratio	FFQ	Men	Rural	Unadjusted	840	294	REF	REF	REF	0.353982	0.23242	0.535049	0.2615	0.164056	0.411067	0.315506	0.500144	0.196537	0.197572	0.1226	0.312751	0.555772	0.473077	0.649503	3.53e-10
GDQS+	Nutrient adequacy	Overall nutrient adequacy <4 (FFQ) (energy-adjusted)	Odds ratio	FFQ	Men	Rural	Covariate-adjusted	840	294	REF	REF	REF	0.365434	0.23853	0.555775	0.260983	0.16255	0.413255	0.325589	0.522367	0.20048	0.208499	0.12814	0.33344	0.563051	0.477624	0.660284	3.24e-09
GDQS+	Nutrient adequacy	Overall nutrient adequacy <4 (FFQ) (energy-adjusted)	Odds ratio	FFQ	Men	Total	Unadjusted	976	309	REF	REF	REF	0.287532	0.191032	0.429074	0.216511	0.138469	0.333735	0.246979	0.15974	0.377295	0.16998	0.105587	0.268176	0.529802	0.45357	0.615699	2.01292e-12
GDQS+	Nutrient adequacy	Overall nutrient adequacy <4 (FFQ) (energy-adjusted)	Odds ratio	FFQ	Men	Total	Covariate-adjusted	976	309	REF	REF	REF	0.305879	0.201524	0.460499	0.227383	0.143989	0.354121	0.262276	0.167664	0.405579	0.19267	0.118072	0.308512	0.551075	0.470033	0.642842	2.25546e-10
GDQS+	Nutrient adequacy	Overall nutrient adequacy <4 (FFQ) (energy-adjusted)	Odds ratio	FFQ	Women	Rural	Unadjusted	1317	362	REF	REF	REF	0.514213	0.366245	0.719129	0.32699	0.217802	0.484233	0.438766	0.628297	0.304244	0.163578	0.10286	0.252877	0.553552	0.483032	0.632124	2.7e-14
GDQS+	Nutrient adequacy	Overall nutrient adequacy <4 (FFQ) (energy-adjusted)	Odds ratio	FFQ	Women	Rural	Covariate-adjusted	1317	362	REF	REF	REF	0.50266	0.356102	0.706569	0.323845	0.214062	0.483285	0.428009	0.61846	0.294044	0.164291	0.102099	0.257204	0.549513	0.476793	0.630963	1.7e-13
GDQS+	Nutrient adequacy	Overall nutrient adequacy <4 (FFQ) (energy-adjusted)	Odds ratio	FFQ	Women	Total	Unadjusted	1604	402	REF	REF	REF	0.516423	0.374327	0.710102	0.351154	0.245174	0.498604	0.356604	0.252718	0.499723	0.156587	0.0996776	0.239215	0.5459	0.480294	0.618507	1.97739e-17
GDQS+	Nutrient adequacy	Overall nutrient adequacy <4 (FFQ) (energy-adjusted)	Odds ratio	FFQ	Women	Total	Covariate-adjusted	1604	402	REF	REF	REF	0.51327	0.369969	0.709617	0.356672	0.247277	0.510079	0.367429	0.258121	0.519487	0.174161	0.109643	0.26939	0.56174	0.491569	0.639898	1.00659e-14
GDQS+	Nutrient adequacy	Serum B12 (pmol/L)	Estimated marginal mean	FFQ	Men	Rural	Unadjusted	840		319.412	289.404	349.421	318.432	287.721	349.143	340.131	306.976	373.286	362.266	398.119	326.413	338.901	306.411	371.391	6.63772	-7.89002	21.1655	0.105912
GDQS+	Nutrient adequacy	Serum B12 (pmol/L)	Estimated marginal mean	FFQ	Men	Rural	Covariate-adjusted	840		305.421	264.192	346.65	301.746	261.666	341.826	323.04	279.936	366.145	350.167	394.568	305.766	323.912	282.26	365.564	6.70214	-8.19956	21.6038	0.103347
GDQS+	Nutrient adequacy	Serum B12 (pmol/L)	Estimated marginal mean	FFQ	Men	Total	Unadjusted	976		322.348	294.076	350.619	314.218	286.022	342.414	336.855	307.463	366.248	351.029	321.378	380.681	342.955	311.801	374.108	7.16343	-6.09949	20.4263	0.102509
GDQS+	Nutrient adequacy	Serum B12 (pmol/L)	Estimated marginal mean	FFQ	Men	Total	Covariate-adjusted	976		304.241	264.456	344.025	292.846	254.638	331.054	317.576	278.28	356.872	333.063	293.52	372.606	326.155	285.926	366.384	7.83072	-5.84096	21.5024	0.0876879
GDQS+	Nutrient adequacy	Serum B12 (pmol/L)	Estimated marginal mean	FFQ	Women	Rural	Unadjusted	1317		354.816	321.204	388.428	340.237	308.782	371.691	357.423	317.327	397.52	344.482	383.469	305.494	316.033	279.163	352.902	-13.5187	-29.8192	2.78176	0.198516
GDQS+	Nutrient adequacy	Serum B12 (pmol/L)	Estimated marginal mean	FFQ	Women	Rural	Covariate-adjusted	1317		374.044	329.745	418.342	359.825	319.679	399.971	369.248	322.12	416.375	359.804	404.354	315.254	336.764	293.689	379.839	-12.9303	-29.7321	3.87157	0.203523
GDQS+	Nutrient adequacy	Serum B12 (pmol/L)	Estimated marginal mean	FFQ	Women	Total	Unadjusted	1604		352.42	321.128	383.711	334.335	305.785	362.886	348.521	315.174	381.869	339.608	307.708	371.507	312.021	278.909	345.133	-12.2028	-26.3543	1.94862	0.14187
GDQS+	Nutrient adequacy	Serum B12 (pmol/L)	Estimated marginal mean	FFQ	Women	Total	Covariate-adjusted	1604		357.57	318.26	396.88	340.894	305.264	376.524	351.724	312.918	390.529	346.023	310.232	381.813	323.267	285.571	360.964	-9.67395	-24.4874	5.1395	0.235189
GDQS+	Nutrient adequacy	Serum B12 deficiency	Odds ratio	FFQ	Men	Rural	Unadjusted	840	347	REF	REF	REF	1.11605	0.731275	1.70454	0.931555	0.598009	1.44918	0.935357	1.48429	0.588219	1.02027	0.659296	1.57842	0.994042	0.861211	1.14724	0.786747
GDQS+	Nutrient adequacy	Serum B12 deficiency	Odds ratio	FFQ	Men	Rural	Covariate-adjusted	840	347	REF	REF	REF	1.18465	0.768403	1.8291	0.977586	0.62123	1.53704	0.950569	1.53099	0.588995	1.03274	0.657573	1.62164	0.997446	0.859478	1.15746	0.766122
GDQS+	Nutrient adequacy	Serum B12 deficiency	Odds ratio	FFQ	Men	Total	Unadjusted	976	394	REF	REF	REF	1.1751	0.783183	1.76513	1.00677	0.664102	1.52597	0.858333	0.563338	1.30573	1.02183	0.665262	1.56886	0.95368	0.832753	1.09169	0.577678
GDQS+	Nutrient adequacy	Serum B12 deficiency	Odds ratio	FFQ	Men	Total	Covariate-adjusted	976	394	REF	REF	REF	1.23389	0.814404	1.87255	1.04865	0.684052	1.60792	0.877035	0.568721	1.3505	1.00871	0.645391	1.57569	0.948744	0.823814	1.09204	0.522917
GDQS+	Nutrient adequacy	Serum B12 deficiency	Odds ratio	FFQ	Women	Rural	Unadjusted	1317	295	REF	REF	REF	1.08453	0.693777	1.69778	0.891393	0.53197	1.48679	1.23284	2.02987	0.749347	1.8837	1.16349	3.0683	1.25541	1.07114	1.4748	0.0115373
GDQS+	Nutrient adequacy	Serum B12 deficiency	Odds ratio	FFQ	Women	Rural	Covariate-adjusted	1317	295	REF	REF	REF	1.0884	0.689354	1.72079	0.970265	0.571067	1.64234	1.31114	2.19098	0.785843	1.92942	1.16263	3.22186	1.27069	1.07507	1.5059	0.00967602
GDQS+	Nutrient adequacy	Serum B12 deficiency	Odds ratio	FFQ	Women	Total	Unadjusted	1604	355	REF	REF	REF	1.1353	0.741742	1.74095	0.964103	0.606117	1.53162	1.28547	0.821689	2.01513	1.7625	1.11761	2.79285	1.19628	1.03776	1.38108	0.0146259
GDQS+	Nutrient adequacy	Serum B12 deficiency	Odds ratio	FFQ	Women	Total	Covariate-adjusted	1604	355	REF	REF	REF	1.14122	0.740498	1.7622	1.01901	0.634383	1.63566	1.34502	0.847925	2.13887	1.83492	1.13731	2.97627	1.21233	1.04244	1.41239	0.0113154
GDQS+	Nutrient adequacy	Serum folate (ng/mL)	Estimated marginal mean	FFQ	Men	Rural	Unadjusted	840		3.02147	2.59913	3.4438	3.74024	3.30802	4.17245	3.84	3.37338	4.30662	3.42177	3.92636	2.91719	4.05166	3.5944	4.50891	0.27028	0.0654955	0.475064	0.0157776
GDQS+	Nutrient adequacy	Serum folate (ng/mL)	Estimated marginal mean	FFQ	Men	Rural	Covariate-adjusted	840		3.12794	2.5509	3.70498	3.79457	3.23361	4.35553	3.84425	3.24095	4.44754	3.41165	4.03309	2.79022	4.04813	3.46517	4.63109	0.2291	0.0202883	0.437911	0.0471157
GDQS+	Nutrient adequacy	Serum folate (ng/mL)	Estimated marginal mean	FFQ	Men	Total	Unadjusted	976		3.10535	2.7071	3.50359	3.76968	3.3725	4.16687	3.89538	3.48133	4.30942	3.60588	3.1882	4.02357	4.35065	3.9118	4.7895	0.335312	0.148188	0.522436	0.000565919
GDQS+	Nutrient adequacy	Serum folate (ng/mL)	Estimated marginal mean	FFQ	Men	Total	Covariate-adjusted	976		3.45199	2.89639	4.00759	4.03684	3.50325	4.57043	4.0715	3.52272	4.62028	3.78295	3.23072	4.33518	4.48462	3.92281	5.04644	0.262222	0.0710911	0.453353	0.00847885
GDQS+	Nutrient adequacy	Serum folate (ng/mL)	Estimated marginal mean	FFQ	Women	Rural	Unadjusted	1317		3.65541	3.02616	4.28465	3.47024	2.87964	4.06084	3.70192	2.95128	4.45256	4.51545	5.24533	3.78557	4.81138	4.12115	5.50161	0.467821	0.162007	0.773635	0.00172373
GDQS+	Nutrient adequacy	Serum folate (ng/mL)	Estimated marginal mean	FFQ	Women	Rural	Covariate-adjusted	1317		3.58737	2.75029	4.42445	3.42881	2.66638	4.19123	3.59534	2.70547	4.48521	4.44862	5.2898	3.60745	4.74412	3.93023	5.558	0.477644	0.160028	0.79526	0.00266862
GDQS+	Nutrient adequacy	Serum folate (ng/mL)	Estimated marginal mean	FFQ	Women	Total	Unadjusted	1604		3.72956	3.14912	4.31	3.57316	3.04217	4.10414	4.01071	3.39214	4.62929	4.65556	4.06384	5.24727	4.81127	4.19706	5.42547	0.530119	0.267992	0.792245	0.000693108
GDQS+	Nutrient adequacy	Serum folate (ng/mL)	Estimated marginal mean	FFQ	Women	Total	Covariate-adjusted	1604		4.05433	3.32185	4.78682	3.88902	3.22307	4.55496	4.24638	3.52345	4.96932	4.89144	4.22465	5.55823	4.9926	4.29005	5.69516	0.495803	0.220321	0.771286	0.00392769
GDQS+	Nutrient adequacy	Folate deficiency	Odds ratio	FFQ	Men	Rural	Unadjusted	840	528	REF	REF	REF	0.554577	0.336567	0.905102	0.403329	0.243179	0.661557	0.579558	0.988182	0.338918	0.38434	0.232942	0.626482	0.730249	0.622384	0.854235	0.000957448
GDQS+	Nutrient adequacy	Folate deficiency	Odds ratio	FFQ	Men	Rural	Covariate-adjusted	840	528	REF	REF	REF	0.565886	0.340222	0.932495	0.417966	0.249477	0.692742	0.628915	1.08691	0.363038	0.404717	0.242025	0.669003	0.742897	0.629547	0.874052	0.0034855
GDQS+	Nutrient adequacy	Folate deficiency	Odds ratio	FFQ	Men	Total	Unadjusted	976	569	REF	REF	REF	0.606855	0.382749	0.955448	0.461091	0.29039	0.725802	0.547454	0.342884	0.868106	0.358333	0.223722	0.568332	0.699946	0.603478	0.80935	3.99658e-05
GDQS+	Nutrient adequacy	Folate deficiency	Odds ratio	FFQ	Men	Total	Covariate-adjusted	976	569	REF	REF	REF	0.651833	0.405476	1.04139	0.526465	0.326472	0.8427	0.641895	0.395272	1.03693	0.429658	0.262808	0.696755	0.740397	0.633718	0.862755	0.00193676
GDQS+	Nutrient adequacy	Folate deficiency	Odds ratio	FFQ	Women	Rural	Unadjusted	1317	447	REF	REF	REF	1.04377	0.631905	1.72107	0.91358	0.523644	1.60386	0.599647	1.01686	0.352445	0.540741	0.323107	0.899384	0.749407	0.630429	0.888393	0.00225641
GDQS+	Nutrient adequacy	Folate deficiency	Odds ratio	FFQ	Women	Rural	Covariate-adjusted	1317	447	REF	REF	REF	1.06013	0.638245	1.75856	0.90203	0.511488	1.60077	0.618316	1.05843	0.360204	0.569158	0.333143	0.967341	0.762536	0.637196	0.910284	0.00597815
GDQS+	Nutrient adequacy	Folate deficiency	Odds ratio	FFQ	Women	Total	Unadjusted	1604	510	REF	REF	REF	0.994152	0.621541	1.58552	0.781075	0.476717	1.27767	0.534413	0.332299	0.853552	0.494987	0.30555	0.79626	0.700365	0.600512	0.814418	0.000170129
GDQS+	Nutrient adequacy	Folate deficiency	Odds ratio	FFQ	Women	Total	Covariate-adjusted	1604	510	REF	REF	REF	1.05493	0.654677	1.69616	0.879497	0.530564	1.45758	0.626043	0.384177	1.01492	0.6198	0.374152	1.02212	0.75527	0.642292	0.88615	0.00912808
MDD-W	Anthropometry	BMI (kg/m2)	Estimated marginal mean	24HR	Women	Rural	Unadjusted	1283		20.3299	20.0904	20.5695	20.279	19.951	20.607	21.1117	20.3063	21.917							0.0902895	-0.0979615	0.27854	0.0684567
MDD-W	Anthropometry	BMI (kg/m2)	Estimated marginal mean	24HR	Women	Rural	Covariate-adjusted	1283		20.4416	20.0868	20.7964	20.405	20.0001	20.8099	21.0993	20.27	21.9285							0.0764098	-0.112056	0.264875	0.124842
MDD-W	Anthropometry	BMI (kg/m2)	Estimated marginal mean	24HR	Women	Total	Unadjusted	1571		20.9231	20.6748	21.1714	20.9469	20.6023	21.2915	21.7292	20.9525	22.506							0.145759	-0.0490546	0.340572	0.0528654
MDD-W	Anthropometry	BMI (kg/m2)	Estimated marginal mean	24HR	Women	Total	Covariate-adjusted	1571		21.8297	21.5032	22.1561	21.9639	21.5726	22.3553	22.1101	21.3678	22.8525							0.0942418	-0.0864255	0.274909	0.467427
MDD-W	Anthropometry	BMI (kg/m2)	Estimated marginal mean	FFQ	Men	Rural	Unadjusted	832		19.1843	18.7981	19.5705	19.4105	19.0521	19.7689	19.4522	19.0701	19.8343	19.5559	20.0179	19.094	20.1662	19.664	20.6684	0.258956	0.0761212	0.441791	0.00313987
MDD-W	Anthropometry	BMI (kg/m2)	Estimated marginal mean	FFQ	Men	Rural	Covariate-adjusted	832		19.3198	18.8166	19.823	19.4137	18.9353	19.8921	19.3844	18.8795	19.8892	19.5351	20.0644	19.0058	19.9702	19.3852	20.5553	0.155943	-0.0252289	0.337115	0.0436451
MDD-W	Anthropometry	BMI (kg/m2)	Estimated marginal mean	FFQ	Men	Total	Unadjusted	965		19.3134	18.8895	19.7373	19.7549	19.3722	20.1376	19.9186	19.5268	20.3105	20.2507	19.7868	20.7145	20.6835	20.1915	21.1755	0.426395	0.236365	0.616425	1.04412e-05
MDD-W	Anthropometry	BMI (kg/m2)	Estimated marginal mean	FFQ	Men	Total	Covariate-adjusted	965		20.7243	20.2022	21.2464	20.8757	20.3893	21.3622	20.7741	20.2898	21.2583	21.0765	20.5726	21.5803	21.1892	20.6478	21.7305	0.112085	-0.0671193	0.29129	0.0990235
MDD-W	Anthropometry	BMI (kg/m2)	Estimated marginal mean	FFQ	Women	Rural	Unadjusted	1311		20.0552	19.691	20.4195	20.1819	19.8268	20.537	20.2106	19.8237	20.5974	20.5789	21.0487	20.1091	21.3953	20.8704	21.9202	0.375297	0.193602	0.556991	1.95e-05
MDD-W	Anthropometry	BMI (kg/m2)	Estimated marginal mean	FFQ	Women	Rural	Covariate-adjusted	1311		20.0522	19.6018	20.5025	20.217	19.7834	20.6505	20.2295	19.7815	20.6774	20.5609	21.0797	20.0421	21.304	20.7388	21.8692	0.351547	0.166503	0.536591	0.000103507
MDD-W	Anthropometry	BMI (kg/m2)	Estimated marginal mean	FFQ	Women	Total	Unadjusted	1596		20.3129	19.9107	20.7152	20.6587	20.282	21.0355	20.7241	20.3253	21.1229	21.0475	20.5782	21.5168	22.5665	22.1053	23.0276	0.721409	0.534293	0.908526	2.93273e-12
MDD-W	Anthropometry	BMI (kg/m2)	Estimated marginal mean	FFQ	Women	Total	Covariate-adjusted	1596		21.4002	20.9332	21.8672	21.6341	21.2066	22.0616	21.5433	21.112	21.9746	21.6967	21.2141	22.1793	22.5067	22.0397	22.9738	0.356691	0.171311	0.54207	0.000978292
MDD-W	Anthropometry	MUAC (cm)	Estimated marginal mean	24HR	Women	Rural	Unadjusted	1283		24.9764	24.7536	25.1993	24.8713	24.5662	25.1764	25.2121	24.463	25.9612							0.022764	-0.152201	0.197729	0.554531
MDD-W	Anthropometry	MUAC (cm)	Estimated marginal mean	24HR	Women	Rural	Covariate-adjusted	1283		25.2291	24.8999	25.5582	25.1419	24.7663	25.5176	25.3477	24.5784	26.1171							0.0119449	-0.162794	0.186684	0.765196
MDD-W	Anthropometry	MUAC (cm)	Estimated marginal mean	24HR	Women	Total	Unadjusted	1571		25.4046	25.1819	25.6274	25.3977	25.0885	25.7069	25.7773	25.0804	26.4742							0.0769721	-0.0977294	0.251674	0.318314
MDD-W	Anthropometry	MUAC (cm)	Estimated marginal mean	24HR	Women	Total	Covariate-adjusted	1571		26.1381	25.8404	26.4357	26.2316	25.8747	26.5885	26.097	25.4201	26.774							0.0399256	-0.124831	0.204682	0.907236
MDD-W	Anthropometry	MUAC (cm)	Estimated marginal mean	FFQ	Men	Rural	Unadjusted	832		24.4468	24.0649	24.8286	24.5148	24.1605	24.8691	24.6692	24.2914	25.047	24.9996	25.4563	24.5429	25.3018	24.8053	25.7983	0.282454	0.101836	0.463073	0.00188306
MDD-W	Anthropometry	MUAC (cm)	Estimated marginal mean	FFQ	Men	Rural	Covariate-adjusted	832		24.5702	24.0667	25.0736	24.543	24.0643	25.0216	24.6496	24.1445	25.1547	24.9479	25.4775	24.4183	25.1169	24.5316	25.7022	0.184667	0.00352531	0.365809	0.0336516
MDD-W	Anthropometry	MUAC (cm)	Estimated marginal mean	FFQ	Men	Total	Unadjusted	965		24.5817	24.1786	24.9848	24.8521	24.4881	25.2161	25.0819	24.7093	25.4546	25.5185	25.0774	25.9597	25.6927	25.2248	26.1606	0.385008	0.204289	0.565726	3.483e-05
MDD-W	Anthropometry	MUAC (cm)	Estimated marginal mean	FFQ	Men	Total	Covariate-adjusted	965		25.7922	25.2799	26.3044	25.8537	25.3764	26.331	25.8444	25.3694	26.3195	26.1937	25.6994	26.688	26.1171	25.5861	26.6482	0.107396	-0.0683813	0.283172	0.140813
[truncated: 412 more rows]

## Sheet: Supplemental table 7
Supplemental table 7: Comparison of covariate-adjusted associations between the GDQS, GDQS+, GDQS-, and other metrics vs. diet quality outcomes
[truncated: 3,242 more rows]

[truncated: 1 more sheets: Supplemental table 8]
